# Supplementary material for: Methylation of histone H3 lysine 4 is required for maintenance of beta cell function in adult mice
Source: Diabetologia. 2023 Mar 13;66(6):1097–115. doi: 10.1007/s00125-023-05896-6 (PMC10163146; doi:10.1007/s00125-023-05896-6)
Supplement: Supplementary file 2 — (XLSX 8344 kb) [file 125_2023_5896_MOESM2_ESM.xlsx]

## Sheet: Meta
Electronic Supplementary Materials (ESM) Tables for
Methylation of histone H3 lysine 4 is required for maintenance of beta cell function in adult mice
Ben Vanderkruk, Nina Maeshima, Daniel J. Pasula, Meilin An, Cassandra L. McDonald, Priya Suresh, Dan S. Luciani, Francis C. Lynn, Brad G. Hoffman
Sheets	Description
ESM Table 1	Antibodies used in this study.
ESM Table 2	Gene expression counts in Dpy30-WT and Dpy30-KO beta cells 15 days after tamoxifen administration in each replicate. Related to Fig. 1g.
ESM Table 3	Log2(fold change) gene expression in Dpy30-KO compared to Dpy30-WT beta cells 15 days after tamoxifen administration. Related to Fig. 1g.
ESM Table 4	Gene expression counts in Dpy30-WT and Dpy30-KO beta cells 45 days after tamoxifen administration in each replicate. Related to Fig. 1h.
ESM Table 5	Log2(fold change) gene expression in Dpy30-KO compared to Dpy30-WT beta cells 45 days after tamoxifen administration. Related to Fig. 1h.
ESM Table 6	Gene Ontology terms enriched in genes downregulated in Dpy30-KO cells compared to all detected genes 45 days after tamoxifen administration. Related to Fig. 2i.
ESM Table 7	Gene Ontology terms enriched in genes upregulated in Dpy30-KO cells compared to all detected genes 45 days after tamoxifen administration. Related to Fig. 2i.
ESM Table 8	List of TSSs that are H3K4me3-positive in Dpy30-WT cells and: (i) H3K4me3-positive in Dpy30-KO cells, (ii) H3K4me3-negative, H3K4me1-positive in Dpy30-KO cells, or (iii) H3K4me3-negative, H3K4me1-negative in Dpy30-KO cells. Related to Fig. 3g.
ESM Table 9	Regulon specificity scores (RSS) for all active transcription factors identified with SCENIC in beta cell clusters 1 and 2. Related to Fig. 6g.
ESM Table 10	H3K4me3 peaks in WT mouse beta cells. Related to Fig. 7a, c, j, m, ESM Fig. 7a, b.
ESM Table 11	H3K4me3 peaks in nondiabetic human beta cells. Related to Fig. 7d, f, ESM Fig. 7c, d.
ESM Table 12	List of genes significantly overlapping in the quadrant 'downregulated in Dpy30-KO and downregulated in db/db' of Fig. 7l. Inferred with RRHO2. Related to Fig. 7l and ESM Fig. 9c.
ESM Table 13	Gene Ontology terms enriched in the list of genes significantly overlapping in the quadrant 'downregulated in Dpy30-KO and downregulated in db/db' of Fig. 7l. Inferred with RRHO2 and DAVID. Related to Fig. 7l and ESM Fig. 9c.
ESM Table 14	List of genes significantly overlapping in the quadrant 'downregulated in Dpy30-KO and upregulated in db/db' of Fig. 7l. Inferred with RRHO2. Related to Fig. 7l and ESM Fig. 9d.
ESM Table 15	Gene Ontology terms enriched in the list of genes significantly overlapping in the quadrant 'downregulated in Dpy30-KO and upregulated in db/db' of Fig. 7l. Inferred with RRHO2 and DAVID. Related to Fig. 7l and ESM Fig. 9d.

## Sheet: ESM Table 1
ESM Table 1. Antibodies used in this study*.
Target	Host	Conjugate	Supplier	Cat#	Application	Dilution
ASH2L	Rabbit		Bethyl	A300-489A	IB	1:10,000
DPY30	Rabbit		Atlas	HPA043761	IHC	1:500
Glucagon	Mouse		Millipore	G2654	IHC	1:1000
H3	Rabbit		Abcam	ab1791	IB	1:1,000,000
H3K4me1	Rabbit		Abcam	ab8895	ChIP	2 μg
					IB	1:100,000
					IHC	1:1000
H3K4me3	Mouse		Abcam	ab1012	ChIP	1 μg
	Rabbit		CST	C42D8	IB	1:1000
					IHC	1:1000
H3K27ac	Rabbit		Active Motif	39034	ChIP	1 μg
			CST	D5E4	IB	1:1000
H3K27me3	Rabbit		Millipore	07-449	ChIP	2 μg
					IB	1:100,000
Insulin	Guinea pig		Agilent	IR-002	IHC	1:4
Normal IgG	Rabbit		Millipore	12-370	ChIP	1 μg
					CoIP	1 μg
RBBP5	Rabbit		Bethyl	A300-109A	IB	1:10,000
WDR5	Rabbit		Bethyl	A302-429A	CoIP	1 μg
				A302-430A	IB	1:2000
Rabbit antibody	Goat	HRP	CST	7074S	IB	1:10,000
Rabbit antibody	Donkey	Alexa Fluor 488	Life Technologies	A-21206	IHC	1:500
Guinea pig antibody	Goat	Alexa Fluor 555	Life Technologies	A-21435	IHC	1:500
Mouse antibody	Donkey	Alexa Fluor 647	Life Technologies	A-31571	IHC	1:500
CoIP, co-immunoprecipitation; ChIP, chromatin immunprecipitation; HRP, horse radish peroxidase; IB, immunoblot; IHC, immunohistochemistry
* All antibodies were from commercial manufacturers. We did not independently validate them.

## Sheet: ESM Table 2
ESM Table 2. Gene expression counts in Dpy30-WT and Dpy30-KO beta cells 15 days after tamoxifen administration in each replicate.
geneID	geneSymbol	WT15_1	WT15_2	WT15_3	KO15_1	KO15_2	KO15_3
ENSMUSG00000000001.4	Gnai3	2979.83	2179.77	2391.86	1540.84	1946.01	2466
ENSMUSG00000000028.15	Cdc45	102.68	93.4597	85.2604	88.1407	88.1736	96.4886
ENSMUSG00000000037.17	Scml2	6.28531	15.4759	38.9955	4.65638	12.5028	12.8517
ENSMUSG00000000056.7	Narf	257.503	245.593	264.171	170.473	189.323	245.108
ENSMUSG00000000058.6	Cav2	50.8626	26.2391	36.8447	16.4297	42.1066	26.6663
ENSMUSG00000000078.7	Klf6	2628.05	2083.35	1414.99	1898.93	1169.94	3295.57
ENSMUSG00000000085.16	Scmh1	692.589	628.287	536.578	745.224	578.116	503.575
ENSMUSG00000000088.7	Cox5a	715.743	1090.99	731.303	1213.76	1118.12	991.393
ENSMUSG00000000126.11	Wnt9a	8.73875	13.091	21.4461	14.3352	7.42395	22.6244
ENSMUSG00000000127.15	Fer	403.189	435.979	396.69	436.899	402.208	423.953
ENSMUSG00000000131.15	Xpo6	925.702	1125.66	1099.82	1325.27	1104.39	1205.4
ENSMUSG00000000134.17	Tfe3	700.351	551.482	719.044	718.217	625.115	630.985
ENSMUSG00000000142.15	Axin2	112.803	142.254	148.284	108.911	68.35	132.264
ENSMUSG00000000148.17	Brat1	266.916	245.905	220.566	218.625	248.25	280.871
ENSMUSG00000000149.10	Gna12	741.447	631.027	698.241	600.44	624.129	787.962
ENSMUSG00000000154.16	Slc22a18	27.2332	43.7606	23.0669	23.8335	21.8625	37.4217
ENSMUSG00000000159.16	Igsf5	349.871	393.452	310.145	368.982	412.997	310.719
ENSMUSG00000000167.14	Pih1d2	91.4061	137.827	91.6353	114.707	88.1862	103.455
ENSMUSG00000000168.9	Dlat	1191.4	985.654	1249.97	1222.18	1028.55	1463.87
ENSMUSG00000000171.5	Sdhd	2481.12	2912.22	2814.76	3238.89	2943.89	3108.66
ENSMUSG00000000184.12	Ccnd2	25295.6	25298.1	24373.1	28553.2	23533	24136.3
ENSMUSG00000000194.13	Gpr107	1314.06	978.323	1311.98	1223.8	1205.26	1252.5
ENSMUSG00000000197.8	Nalcn	655.379	481.382	750.558	362.211	480.047	497.393
ENSMUSG00000000202.9	Btbd17	396.546	645.35	398.16	622.161	539.782	497.928
ENSMUSG00000000214.11	Th	600.207	618.35	967.214	789.04	370.936	479.203
ENSMUSG00000000215.11	Ins2	4.20033e+06	7.88829e+06	5.30656e+06	8.56835e+06	7.45277e+06	6.11732e+06
ENSMUSG00000000216.8	Scnn1g	156.133	142.177	131.79	93.7857	156.29	142.527
ENSMUSG00000000253.13	Gmpr	1780.34	2343.46	2278.13	3006.82	2750.97	2024.95
ENSMUSG00000000263.15	Glra1	3.71757	4.50073	4.10192	16.4462	2.31802	4.69468
ENSMUSG00000000266.11	Mid2	994.564	694.067	688.581	370.573	600.653	754.535
ENSMUSG00000000275.16	Trim25	1459.92	1070.14	1241.1	1044.52	1198.36	1221.52
ENSMUSG00000000276.11	Dgke	1217.51	746.848	934.173	482.251	706.79	955.414
ENSMUSG00000000278.10	Scpep1	1868.94	1715.15	1808.87	1487.13	1595.16	1670.71
ENSMUSG00000000282.12	Mnt	620.651	527.544	531.262	489.811	438.471	659.146
ENSMUSG00000000295.13	Hddc2	116.096	295.356	169.904	350.335	324.688	202.499
ENSMUSG00000000296.8	Tpd52l1	228.749	355.433	200.253	252.959	379.845	255.442
ENSMUSG00000000301.16	Pemt	41.1874	84.3793	77.6011	71.9469	118.169	67.3199
ENSMUSG00000000303.12	Cdh1	6456.05	4642.11	6111.98	4982.44	4951.67	5994.89
ENSMUSG00000000305.12	Cdh4	263.537	240.865	233.019	162.744	183.978	211.02
ENSMUSG00000000308.14	Ckmt1	525.117	870.232	761.349	1298.58	726.976	739.861
ENSMUSG00000000317.11	Bcl6b	564.407	453.185	531.053	749.298	540.109	427.612
ENSMUSG00000000325.16	Arvcf	419.398	312.886	384.575	374.25	350.727	306.555
ENSMUSG00000000326.13	Comt	1885.45	2231.56	2213.73	2168.56	1971.95	2251.36
ENSMUSG00000000339.14	Rtca	383.888	541.64	444.145	564.528	597.831	435.509
ENSMUSG00000000340.10	Dbt	364.824	375.629	348.62	372.07	367.94	367.69
ENSMUSG00000000346.9	Dazap2	2899.19	2648	2712.81	2635.76	2798.62	2884.35
ENSMUSG00000000355.13	Mcts1	508.457	685.307	577.306	567.979	598.635	522.102
ENSMUSG00000000374.8	Trappc10	1093.77	693.119	898.144	498.099	639.249	836.792
ENSMUSG00000000378.15	Ccm2	580.219	658.186	664.269	827.356	763.596	768.844
ENSMUSG00000000384.15	Tbrg4	389.198	329.006	310.255	372.201	311.58	387.588
ENSMUSG00000000385.8	Tmprss2	343.477	317.519	352.479	356.543	303.347	309.081
ENSMUSG00000000386.16	Mx1	11.3106	14.7687	7.25358	14.3249	2.50508	11.8127
ENSMUSG00000000394.15	Gcg	576065	526810	586931	580939	489586	470507
ENSMUSG00000000399.10	Ndufa9	1452.67	2029.9	1734.7	2270.74	2284.49	2136.05
ENSMUSG00000000409.14	Lck	18.9859	9.19965	22.1318	7.884	4.46447	14.6845
ENSMUSG00000000416.16	Cttnbp2	857.3	356.205	462.431	354.445	457.89	353.517
ENSMUSG00000000420.15	Galnt1	2204.44	1925.1	2173.31	1818.22	2011.33	2037.32
ENSMUSG00000000439.9	Mkrn2	623.776	474.305	673.336	468.525	453.633	426.172
ENSMUSG00000000440.12	Pparg	260.427	213.12	199.98	226.472	279.802	284.693
ENSMUSG00000000441.17	Raf1	936.561	1077.09	841.433	1192.45	1172.96	937.712
ENSMUSG00000000486.13	2022-09-01	11.6893	14.9332	13.5366	9.92239	15.566	3.8673
ENSMUSG00000000489.7	Pdgfb	31.2348	24.153	41.8278	16.1654	16.4862	24.9225
ENSMUSG00000000531.5	Grasp	88.0854	62.6596	82.8103	113.059	129.016	83.745
ENSMUSG00000000532.11	Acvr1b	606.136	367.842	571.934	412.425	394.021	455.265
ENSMUSG00000000538.18	Tom1l2	1986.62	1550.14	1822.03	1661.99	1597.61	1677.85
ENSMUSG00000000544.14	Gpa33	113.652	133.157	173.18	116.113	112.737	121.408
ENSMUSG00000000552.10	Zfp385a	29.1529	27.5634	42.9177	46.1431	22.7233	16.4551
ENSMUSG00000000561.14	Wdr77	910.916	760.487	747.479	677.785	717.15	771.276
ENSMUSG00000000562.5	Adora3	9.60764	23.4671	23.6661	22.3477	24.001	17.6827
ENSMUSG00000000563.17	Atp5pb	4038.9	5985.97	4674.28	6456.72	5863.53	5225.14
ENSMUSG00000000567.5	Sox9	41.2285	60.6183	53.3601	43.6337	31.2326	23.559
ENSMUSG00000000568.15	Hnrnpd	1918.16	1931.19	1647.42	1905.17	2107.63	2028.38
ENSMUSG00000000579.14	Dynlt1c	359.7	305.167	321.324	246.479	273.467	237.772
ENSMUSG00000000581.8	C1d	812.297	994.536	924.211	943.711	1039.76	1042.67
ENSMUSG00000000594.7	Gm2a	760.971	727.111	786.722	1060.5	909.696	780.172
ENSMUSG00000000600.15	Krit1	898.046	619.768	699.456	536.738	628.866	716.362
ENSMUSG00000000605.9	Clcn4	1888.34	1883.83	1652.03	1738.6	1489.29	1657.2
ENSMUSG00000000627.15	Sema4f	50.511	36.3997	47.453	71.9364	52.5968	59.3248
ENSMUSG00000000631.20	Myo18a	2362.94	1702.42	2440.89	1990.28	2260.29	2092.48
ENSMUSG00000000686.11	Abhd15	783.905	466.476	804.178	534.234	631.531	634.001
ENSMUSG00000000708.14	Kat2b	1292.29	1015.48	1198.03	955.914	1033.4	1224.72
ENSMUSG00000000711.3	Rab5b	2822.81	2159.72	2586.78	1994.14	2187.18	2551.67
ENSMUSG00000000732.9	Icosl	16.1419	13.4852	11.8962	11.1557	11.6241	3.58823
ENSMUSG00000000738.18	Spg7	1309.19	2061.08	1543.62	2641.36	2067.1	1828.91
ENSMUSG00000000740.12	Rpl13	5851.42	9897.69	7554.87	12534	10586.2	8575.91
ENSMUSG00000000743.9	Chmp1a	1656.32	1880.37	1962.3	1910.75	2098.15	1954.99
ENSMUSG00000000751.13	Rpa1	2370.02	1912.4	2264.07	1957.05	2100.66	2114.82
ENSMUSG00000000759.14	Tubgcp3	604.486	565.541	534.548	442.083	524.661	552.603
ENSMUSG00000000776.13	Polr3d	775.972	818.503	603.634	705.703	944.978	657.151
ENSMUSG00000000787.12	Ddx3x	8352.97	6231.7	6124.65	4600.28	5892.64	6307.16
ENSMUSG00000000794.9	Kcnn3	1129.71	662.97	868.269	531.799	744.229	620.348
ENSMUSG00000000804.14	Usp32	769.656	419.179	622	275.347	614.43	492.394
ENSMUSG00000000811.13	Txnrd3	60.6764	81.0806	74.9302	116.673	125.729	102.874
ENSMUSG00000000823.16	Zfp512b	950.274	662.688	993.608	628.492	684.714	661.769
ENSMUSG00000000826.16	Dnajc5	3132.34	1986.92	2064.55	1937.82	1990.09	2399.05
ENSMUSG00000000827.18	Tpd52l2	1046.04	1181.18	1099.26	1101.03	1232.18	1231.3
ENSMUSG00000000838.17	Fmr1	1067.03	760.054	838.554	566.4	686.228	772.318
ENSMUSG00000000861.15	Bcl11a	171.459	129.316	153.013	186.927	135.627	153.097
ENSMUSG00000000876.11	Pxmp4	240.727	341.727	261.526	236.888	244.7	296.288
ENSMUSG00000000881.12	Dlg3	1244.58	1341	1224.7	1215.26	1309.39	1262.64
ENSMUSG00000000884.17	Gnb1l	88.3785	124.166	114.554	122.729	142.139	94.9668
ENSMUSG00000000902.13	Smarcb1	738.798	827.794	793.943	1021.14	867.106	908.996
ENSMUSG00000000915.15	Hip1r	2885.14	2212.94	2805.23	2064.01	2802.78	3357.19
ENSMUSG00000000916.15	Nsun5	169.6	196.273	171.198	112.907	166.374	113.928
ENSMUSG00000000934.9	Top1mt	32.9189	67.2322	45.7212	42.9826	37.9232	35.8151
ENSMUSG00000000948.16	Gm38393	55.9772	12.4301	34.6523	47.2455	8.65585	12.4082
ENSMUSG00000000959.7	Oxa1l	480.419	559.38	616.561	775.9	686.499	505.272
ENSMUSG00000000976.13	Heatr6	358.76	236.251	261.512	285.057	225.361	335.734
ENSMUSG00000001016.12	Ilf2	1227.3	1485.42	1340.05	1470.16	1451.56	1450.16
ENSMUSG00000001017.15	Chtop	3079.22	3118.29	2987.63	3229.49	3392.9	3303.82
ENSMUSG00000001018.15	Snapin	534.907	602.96	601.053	550.176	640.703	554.817
ENSMUSG00000001020.8	S100a4	108.804	221.19	179.662	210.192	229.18	170.795
ENSMUSG00000001025.8	S100a6	103.826	142.715	135.263	87.2667	149.77	127.421
ENSMUSG00000001034.17	Mapk7	157.188	156.345	199.417	184.147	159.885	208.835
ENSMUSG00000001036.17	Epn2	552.567	409.589	503.017	409.823	401.289	469.536
ENSMUSG00000001039.12	B9d1	353.173	519.985	484.779	823.522	549.751	503.257
ENSMUSG00000001052.15	Sec24b	746.612	636.684	761.591	608.749	733.653	659.151
ENSMUSG00000001053.15	N4bp3	49.6149	88.4348	62.5149	119.981	92.2659	68.3802
ENSMUSG00000001054.9	Rmnd5b	390.744	407.068	383.62	313.678	420.8	434.45
ENSMUSG00000001056.3	Nhp2	188.65	329.611	248.549	459.083	428.138	280.566
ENSMUSG00000001062.18	Vps9d1	325.499	314.977	291.512	330.696	342.023	381.393
ENSMUSG00000001065.15	Zfp276	289.306	248.904	305.292	249.19	248.402	298.249
ENSMUSG00000001082.12	Mfsd10	361.494	430.323	325.054	315.44	465.988	335.55
ENSMUSG00000001089.14	Luzp1	487.405	372.908	436.912	319.212	326.467	490.342
ENSMUSG00000001098.15	Kctd10	653.117	557.767	649.1	607.38	677.846	632.438
ENSMUSG00000001100.10	Poldip2	742.981	887.341	711.326	850.256	855.761	879.724
ENSMUSG00000001105.15	Ift20	2815.28	4367.12	2916.49	4951.16	4260.67	3480.99
ENSMUSG00000001120.15	Pcbp3	977.22	941.84	986.222	1057.62	936.058	942.93
ENSMUSG00000001127.12	Araf	3566.63	3447.53	3299.06	3005.4	3268.37	3328.52
ENSMUSG00000001128.7	Cfp	30.6566	44.7275	34.2295	93.1146	31.4303	46.9638
ENSMUSG00000001134.9	Uxt	238.961	366.611	234.254	420.415	382.446	303.261
ENSMUSG00000001138.13	Cnnm3	449.851	332.983	444.083	360.357	325.972	413.118
ENSMUSG00000001143.13	Lman2l	769.929	804.473	779.241	750.358	775.623	935.411
ENSMUSG00000001150.7	Mcm3ap	691.024	909.899	630.245	1122.56	969.8	943.957
ENSMUSG00000001151.10	Pcnt	531.552	354.27	754.782	523.267	416.668	550.51
ENSMUSG00000001156.9	Mxd1	563.804	447.387	418.77	504.361	392.929	529.493
ENSMUSG00000001157.13	Gmcl1	329.932	351.643	341.68	306.758	323.637	317.729
ENSMUSG00000001158.13	Snrnp27	787.288	1478.66	982.901	1478.29	1280.08	1111.3
ENSMUSG00000001166.17	Oas1c	100.414	80.4822	92.6687	112.863	88.6307	67.4027
ENSMUSG00000001173.15	Ocrl	2598.15	1861.07	2673.74	1927.77	1986.21	2391.78
ENSMUSG00000001175.15	Calm1	19986.9	18258.9	20205.9	20654.7	17723.9	19447.5
ENSMUSG00000001211.15	Agpat3	2286.48	2517.37	2274.96	2667.25	2950.15	2217.36
ENSMUSG00000001227.12	Sema6b	135.776	130.568	114.013	150.62	183.636	129.638
ENSMUSG00000001228.14	Uhrf1	32.4645	51.433	25.0661	15.8338	19.7783	13.2218
ENSMUSG00000001229.9	Dpp9	2160.42	1526.37	1872.58	1224.22	1284.86	1923.57
ENSMUSG00000001240.13	Ramp2	122.799	152.716	71.0189	157.986	248.222	133.953
ENSMUSG00000001247.16	Lsr	1308.08	1389.98	1450.38	1751.76	1568.1	1557.83
ENSMUSG00000001248.15	Gramd1a	1449.38	1928.49	1708.03	3237.98	2230.71	1991.27
ENSMUSG00000001249.14	Hpn	11.8891	23.5706	11.1314	8.48086	29.3819	12.7391
ENSMUSG00000001260.10	Gabrg1	23.1756	19.6437	21.5643	6.3249	19.5966	11.722
ENSMUSG00000001270.9	Ckb	3713.07	4213.8	2998.48	4183.08	3823.9	4713.57
ENSMUSG00000001280.13	Sp1	1179.07	714.555	922.988	633.425	771.946	811.981
ENSMUSG00000001285.12	Myg1	500.852	671.967	650.39	986.463	860.618	637.666
ENSMUSG00000001288.15	Rarg	311.448	254.539	333.653	298.428	243.873	259.936
ENSMUSG00000001289.12	Pfdn5	3099.87	5557.94	4118.18	7557.58	6658.62	4963.15
ENSMUSG00000001300.16	Efnb2	39.4813	51.8538	31.9015	32.7398	33.5421	18.6456
ENSMUSG00000001305.5	Rrp15	221.262	263.889	234.81	313.531	329.317	255.342
ENSMUSG00000001313.12	Rnd2	173.729	204.339	189.442	352.964	359.211	251.794
ENSMUSG00000001323.17	Srr	422.036	358.921	423.708	389.218	423.955	461.126
ENSMUSG00000001333.9	Sync	27.0693	16.5663	30.2682	11.1053	11.9484	28.6311
ENSMUSG00000001334.9	Fndc5	110.091	137.797	118.271	133.324	156.257	110.209
ENSMUSG00000001366.14	Fbxo9	1272.61	1146.8	1231.27	1189.49	1166.22	1224.02
ENSMUSG00000001376.17	Vps50	1043.18	1065.51	1079.63	982.248	1126.47	994.672
ENSMUSG00000001380.7	Hars	1010.82	1187.64	951.979	1302.08	1315.3	1219.9
ENSMUSG00000001383.9	Zmat2	1805.65	2494.6	1873.78	2883.88	2684.37	2088.33
ENSMUSG00000001403.13	Ube2c	23.305	66.9863	42.4131	29.4221	19.1421	23.263
ENSMUSG00000001415.10	Smg5	878.695	747.288	1000.12	883.173	1170.99	999.984
ENSMUSG00000001416.13	Cct3	2762.21	3872.54	2719.78	5032.61	3851.98	4012.63
ENSMUSG00000001418.13	Glmp	1684.92	2151.35	1866.69	2342.18	2278.53	1848.66
ENSMUSG00000001419.17	Mef2d	1866.07	1150.2	1333.5	1047.49	1157.41	1508.96
ENSMUSG00000001420.13	Tmem79	20.9108	13.9718	25.4426	10.3786	21.8144	11.4342
ENSMUSG00000001424.14	Snd1	6560.14	5216.34	7462.48	6177.73	5713.1	6203.18
ENSMUSG00000001436.15	Slc19a1	142.597	91.4449	114.135	113.989	115.953	122.091
ENSMUSG00000001440.5	Kpnb1	4413.1	3451.47	3677.14	2998.22	3096.39	3916.61
ENSMUSG00000001441.13	Npepps	2941.59	2818.27	2894.47	2561.41	2627.41	2578.07
ENSMUSG00000001445.10	Mrpl10	991.633	1139.14	1053.7	1403.28	1235.16	1161.6
ENSMUSG00000001467.5	Cyp51	1253	1237.58	1294.36	1137.11	1096.23	974.087
ENSMUSG00000001472.17	Tcf25	6640.79	6670.57	6484.93	7278.24	6814	7090.1
ENSMUSG00000001473.7	Tubb6	135.527	155.658	90.8453	145.446	206.261	145.017
ENSMUSG00000001482.15	Def8	1035.79	917.248	930.563	882.357	1028.3	985.415
ENSMUSG00000001493.9	Meox1	193.992	238.872	241.168	283.145	199.493	226.308
ENSMUSG00000001504.10	Irx2	331.103	320.347	407.164	366.606	278.595	254.718
ENSMUSG00000001507.16	Itga3	693.066	486.607	695.578	526.272	483.159	590.291
ENSMUSG00000001517.14	Foxm1	19.554	70.229	45.6475	15.4048	23.8953	18.3165
ENSMUSG00000001518.12	Itfg2	618.878	868.231	644.466	959.505	811.556	647.286
ENSMUSG00000001521.12	Tulp3	377.981	398.609	446.632	372.512	380.066	427.134
ENSMUSG00000001524.14	Gtf2h4	160.046	300.368	246.545	317.641	250.39	246.155
ENSMUSG00000001525.10	Tubb5	1889.79	2215.87	1919.82	2230.08	2007.22	2031.13
ENSMUSG00000001542.7	Ell2	2227.02	1544.81	1621.48	1373.92	1534.64	1553.94
ENSMUSG00000001552.14	Jup	1020.48	834.292	1005.12	1158.51	847.786	873.035
ENSMUSG00000001555.10	Fkbp10	9.08938	7.6182	2.67953	6.95329	6.56155	4.42618
ENSMUSG00000001558.5	Klhl10	16.9832	22.3454	27.0986	25.2012	24.0728	16.8494
ENSMUSG00000001566.9	Mnx1	468.676	617.661	641.394	1031.49	653.054	565.883
ENSMUSG00000001569.10	Nom1	758.305	544.512	624.597	504.441	649.521	658.812
ENSMUSG00000001576.15	Ergic1	2367.07	2102.59	2186.16	1867.16	2146.18	2473.89
ENSMUSG00000001583.13	Tnk1	353.61	288.708	347.499	344.386	379.65	324.449
ENSMUSG00000001604.14	Tcea3	20.8615	35.2811	39.1287	34.7756	31.0485	34.5497
ENSMUSG00000001627.12	Ifrd1	910.382	1140.67	852.912	954.727	887.335	864.727
ENSMUSG00000001630.13	Stk38l	823.136	630.587	699.255	626.864	734.781	659.981
ENSMUSG00000001632.16	Brpf1	619.097	483.059	546.277	569.374	509.67	509.518
ENSMUSG00000001642.18	Akr1b3	1258.9	1942.33	1592.69	2489.45	1904.1	1672.99
ENSMUSG00000001663.10	Gstt1	711.09	906.659	834.088	1124.19	867.371	923.035
ENSMUSG00000001666.8	Ddt	530.879	781.883	529.336	874.997	795.22	615.253
ENSMUSG00000001670.13	Tat	641.624	484.23	571.599	397.81	343.637	432.699
ENSMUSG00000001672.14	Marveld3	806.263	853.194	908.271	932.485	899.148	931.381
ENSMUSG00000001674.11	Ddx18	909.523	1106.28	877.975	1143.25	1138.57	980.051
ENSMUSG00000001687.15	Ubl3	5112.78	4746.79	4703.84	4660.86	4522.71	4836.55
ENSMUSG00000001700.10	Gramd3	3217.59	2599.44	3239.86	2277.44	3034.77	2701.3
ENSMUSG00000001707.8	Eef1e1	235.588	287	315.293	143.899	218.487	327.747
ENSMUSG00000001729.14	Akt1	2655.98	2088.56	2509.08	2097.25	2211.39	2452.51
ENSMUSG00000001750.16	Tcirg1	101.903	156.499	162.455	108.275	211.716	98.7334
ENSMUSG00000001751.9	Naglu	585.52	565.236	604.472	524.345	614.078	612.895
ENSMUSG00000001755.12	Coasy	1146.68	1341.85	1178.44	1465.5	1364.13	1279.13
ENSMUSG00000001761.7	Smo	26.6802	30.7288	53.4184	17.5202	25	21.2841
ENSMUSG00000001763.14	Tspan33	815.224	915.175	929.781	1286.73	972.071	945.614
ENSMUSG00000001767.5	Crnkl1	841.637	814.549	824.801	780.595	920.791	848.231
ENSMUSG00000001768.16	Rin2	337.147	324.961	318.512	263.15	211.814	279.226
ENSMUSG00000001774.8	Chordc1	1703.91	1096.81	1116.36	646.772	725.555	1096.97
ENSMUSG00000001783.3	Rtcb	2792.41	3343.93	3310.76	4220.2	3545.27	3394.04
ENSMUSG00000001785.13	Pwp1	517.233	488.099	442.448	437.246	550.258	581.297
ENSMUSG00000001786.14	Fbxo7	638.666	688.908	599.479	762.438	668.938	688.941
ENSMUSG00000001794.13	Capns1	2833.13	3423.87	3396.36	4287.88	4151.2	3561.61
ENSMUSG00000001802.16	Lrp3	755.757	839.648	810.844	785.336	826.997	742.648
ENSMUSG00000001827.12	Folr1	893.793	951.083	1247.5	1461.87	1248.98	884.462
ENSMUSG00000001829.17	Clpb	776.695	823.974	728.369	727.071	958.506	893.79
ENSMUSG00000001833.17	2022-09-07	2778.72	2570.82	2604.77	1919.6	2422.36	2675.01
ENSMUSG00000001844.10	Zdhhc4	327.14	301.818	380.981	427.371	392.799	408.37
ENSMUSG00000001847.14	Rac1	2614.56	2493.61	2640.36	2668.05	2588	2673.18
ENSMUSG00000001855.15	Nup214	495.814	1024.13	792.735	831.81	965.987	812.427
ENSMUSG00000001891.16	Ugp2	1005.87	1032.32	968.536	944.616	1072.46	1043.91
ENSMUSG00000001901.15	Kcnh6	931.585	501.387	673.415	433.895	540.887	529.172
ENSMUSG00000001909.16	Trmt1	528.646	792.71	764.594	966.762	900.759	687.067
ENSMUSG00000001910.5	Nacc1	1153.73	899.228	1099.87	1026.76	887.168	1023.64
ENSMUSG00000001911.16	Nfix	339.527	229.099	311.523	261.834	248.88	265.821
ENSMUSG00000001918.17	Slc1a5	91.5255	72.1978	66.2324	54.8165	62.9868	64.2584
ENSMUSG00000001924.15	Uba1	6027.05	5427.39	5771.04	6057.82	5326.95	6796.92
ENSMUSG00000001942.8	Siae	679.371	571.865	633.478	687.27	736.678	565.269
ENSMUSG00000001946.14	Esam	157.918	162.877	182.436	167.261	161.938	131.987
ENSMUSG00000001948.10	Spa17	225.131	470.83	317.831	758.895	612.307	408.633
ENSMUSG00000001962.8	Fam50a	757.289	937.295	800.051	1228.54	993.241	975.854
ENSMUSG00000001964.14	Emd	859.406	853.584	803.477	923.263	932.502	957.819
ENSMUSG00000001983.7	Taco1	193.063	171.708	166.798	120.994	178.741	151.503
ENSMUSG00000001986.16	Gria3	295.833	360.454	338.357	312.738	226.719	404.187
ENSMUSG00000001995.9	Sipa1l2	96.6995	73.4038	74.118	47.5787	51.0223	62.2501
ENSMUSG00000001998.15	Ap4e1	234.246	155.16	175.647	81.3487	123.655	149.369
ENSMUSG00000001999.15	Blvra	185.732	257.426	215.793	296.744	297.194	222.376
ENSMUSG00000002006.12	Pdzd4	1090.25	1042.77	1041.03	1363.71	1405.2	1191.27
ENSMUSG00000002007.5	Srpk3	18.1613	40.9016	13.0029	21.8984	33.2083	21.6771
ENSMUSG00000002010.17	Idh3g	1956.17	2533.96	2233.05	2545.76	2415.9	2267.26
ENSMUSG00000002012.13	Pnck	184.303	201.401	190.913	208.682	169.404	147.501
ENSMUSG00000002014.12	Ssr4	6328.64	11355.4	7408.14	9905.49	10329.2	8560.48
ENSMUSG00000002015.5	Bcap31	1760.62	2352.68	1972.56	2212.22	2566.04	2161.65
ENSMUSG00000002017.10	Fam98a	1669.18	1431.83	1543.14	1596.03	1550.52	1634.41
ENSMUSG00000002028.13	Kmt2a	1953.93	1035.11	1496.07	1109.18	960.352	1157.92
ENSMUSG00000002031.13	Ift46	734.475	908.691	756.889	844.356	980.989	686.178
ENSMUSG00000002032.17	Tmem25	312.549	267.762	288.644	230.346	308.061	368.162
ENSMUSG00000002043.17	Trappc6a	305.173	564.729	396.393	757.815	585.142	459.56
ENSMUSG00000002052.6	Supt6	2825.48	2656.69	2730.09	2834.01	2652.91	2567.02
ENSMUSG00000002055.9	Spag5	20.2774	46.3966	23.4981	13.4881	8.37371	21.906
ENSMUSG00000002057.4	Foxn1	13.65	5.98294	14.0183	4.2923	20.9612	13.0023
ENSMUSG00000002058.13	Unc119	175.298	290.256	284.223	351.354	306.803	292.935
ENSMUSG00000002059.18	Rab34	375.185	509.885	402.826	643.061	478.692	444.947
ENSMUSG00000002064.10	Sdf2	1548.03	2220.93	1839.71	2754.45	2435.36	2189.46
ENSMUSG00000002068.16	Ccne1	88.387	113.185	72.7876	65.6515	104.05	82.4956
ENSMUSG00000002083.13	Bbc3	195.79	168.073	201.473	170.703	205.479	191.53
ENSMUSG00000002102.15	Psmc3	1803.85	2524.35	2055.79	2677.53	2554.57	2447.28
ENSMUSG00000002103.16	Acp2	1122.71	1145.06	1163.51	1444.94	1393.9	1199.22
ENSMUSG00000002105.15	Slc39a13	717.549	721.336	692.167	669.813	746.126	703.569
ENSMUSG00000002107.18	Celf2	545.204	572.372	504.317	774.69	502.867	545.496
ENSMUSG00000002108.10	Nr1h3	242.429	358.968	254.557	360.7	216.308	187.816
ENSMUSG00000002109.14	Ddb2	104.808	120.415	127.947	156.813	163.307	127.594
ENSMUSG00000002129.11	Sf3a1	1084.94	879.321	963.534	953.688	985.34	1114.19
ENSMUSG00000002147.18	Stat6	515.008	424.905	453.075	401.542	476.554	503.792
ENSMUSG00000002205.16	Vrk3	549.894	615.127	567.938	649.895	665.51	713.335
ENSMUSG00000002210.11	Smg9	411.231	401.216	486.614	585.465	454.399	497.123
ENSMUSG00000002221.11	Paxip1	1542.52	1360.91	1486.69	1089.47	1191.3	1372.52
ENSMUSG00000002222.14	Rmnd5a	2880.56	2114.2	2625.09	1872.16	2005.5	2337.23
ENSMUSG00000002227.15	Mov10	258.96	208.22	317.381	297.231	313.08	251.523
ENSMUSG00000002233.13	Rhoc	333.91	405.201	276.113	375.845	350.899	330.18
ENSMUSG00000002250.16	Ppard	611.722	377.342	562.819	401.264	399.664	581.074
ENSMUSG00000002257.8	Def6	60.6558	76.8911	36.6438	38.69	66.1587	47.7071
ENSMUSG00000002265.17	Peg3	28972.7	15989.1	24200.9	13674.4	14435.5	18161.8
ENSMUSG00000002266.17	Zim1	1216.67	601.457	1177.93	415.285	501.976	651.393
ENSMUSG00000002274.13	Metrn	9.06891	15.4438	7.81081	11.5256	45.0521	22.8767
ENSMUSG00000002279.19	Lmf1	493.035	524.457	515.305	625.913	627.714	533.563
ENSMUSG00000002280.11	Ciao3	452.561	535.406	499.308	611.057	565.49	510.612
ENSMUSG00000002297.16	Dbf4	62.8428	87.4832	57.6337	56.3297	91.7276	49.1187
ENSMUSG00000002307.16	Daxx	422.199	619.553	404.997	771.347	643.983	386.752
ENSMUSG00000002308.16	Cd320	250.846	358.157	269.634	476.155	425.764	327.903
ENSMUSG00000002319.16	Ipo4	1446.78	1223.01	1247.7	1401.2	1306.53	1508.52
ENSMUSG00000002320.15	Tm9sf1	1856.77	1404.34	1547.25	1395.12	1445.29	1665.28
ENSMUSG00000002324.8	Rec8	922.528	1090.54	796.305	1074.64	794.063	895.633
ENSMUSG00000002325.15	Irf9	316.089	282.06	327.394	223.697	303.026	238.308
ENSMUSG00000002326.6	Gmpr2	338.928	357.2	343.615	394.859	358.617	332.893
ENSMUSG00000002329.7	Mdp1	628.311	858.595	810.55	1076.75	1002.22	932.086
ENSMUSG00000002332.16	Dhrs1	520.985	569.709	511.237	705.742	664.166	585.306
ENSMUSG00000002342.17	Tmem161a	649.193	602.149	700.662	758.776	832.488	698.761
ENSMUSG00000002343.11	Armc6	221.452	202.329	224.183	258.769	273.067	230.529
ENSMUSG00000002345.18	Borcs8	319.937	446.987	378.536	567.195	472.348	410.439
ENSMUSG00000002346.16	Slc25a42	480.514	380.526	485.472	269.615	342.427	372.654
ENSMUSG00000002365.10	Snx9	692.329	606.392	728.889	551.622	619.951	753.497
ENSMUSG00000002372.9	Ranbp3	1356.94	1417.78	1328.03	1661.81	1495.94	1462.17
ENSMUSG00000002379.7	Ndufa11	1179.84	1844.7	1506.86	2461.87	1964	1699.21
ENSMUSG00000002393.14	Nr2f6	402.41	479.189	467.853	580.908	601.567	458.243
ENSMUSG00000002395.14	Use1	1305.24	2259.23	1705.14	3524.08	2620.17	2008.86
ENSMUSG00000002396.8	Ocel1	209.325	187.049	188.383	255.686	231.688	243.152
ENSMUSG00000002409.18	Dyrk1b	215.021	219.148	279.465	209.812	204.608	220.082
ENSMUSG00000002413.15	Braf	2267.96	1160.93	1861.26	1220	1160.63	1576.01
ENSMUSG00000002416.13	Ndufb2	946.097	1680.91	1162.84	2122.07	1895.36	1476.17
ENSMUSG00000002428.12	Hltf	985.463	1009.79	957.59	907.254	1039.99	995.358
ENSMUSG00000002455.14	Prpf6	2140.52	2325.64	2112.92	3061.89	2730.14	2335.27
ENSMUSG00000002458.13	Rgs19	56.1117	101.49	59.0398	87.167	57.2782	74.6688
ENSMUSG00000002459.17	Rgs20	9.04385	12.3363	13.6174	20.5815	9.68444	14.6667
ENSMUSG00000002475.16	Abhd3	229.643	211.397	190.058	163.656	239.898	227.961
ENSMUSG00000002477.5	Snrpd1	441.901	795.506	575.164	910.726	801.19	704.986
ENSMUSG00000002486.15	Tchp	352.48	311.459	310.224	378.83	425.432	273.984
ENSMUSG00000002489.16	Tiam1	139.06	51.9401	123.423	45.5746	39.9736	154.927
ENSMUSG00000002496.10	Tsc2	796.073	1269.64	1309.69	1575.32	1466.3	1146.38
ENSMUSG00000002504.15	Slc9a3r2	167.458	170.898	125.641	210.442	207.447	190.085
ENSMUSG00000002524.17	Puf60	2363.23	3001.98	2622.72	3716.07	3145.13	2893.86
ENSMUSG00000002546.16	Golga2	3089.96	2345.51	2870.06	2381.11	2424.64	2578.69
ENSMUSG00000002550.16	Uck1	684.672	723.574	767.219	879.043	795.904	742.443
ENSMUSG00000002565.16	Scin	39.4923	35.6962	35.7763	32.7126	21.0874	32.021
ENSMUSG00000002578.18	Ikzf4	175.209	218.195	226.43	230.413	247.06	159.884
ENSMUSG00000002580.7	Mien1	1529.07	2442.39	2011.01	2758.22	2487.55	2210.01
ENSMUSG00000002608.8	Ccdc97	794.001	638.782	688.298	703.897	695.935	782.583
ENSMUSG00000002617.14	Zfp40	207.918	306.241	244.694	280.309	135.933	167.327
ENSMUSG00000002625.10	Akap8l	1574.28	2297.56	1920.12	3378.25	2617.69	2158.26
ENSMUSG00000002635.11	Pdcd2l	280.823	340.887	306.114	324.7	381.192	323.477
ENSMUSG00000002658.9	Gtf2f1	887.462	1113.31	960.609	1713.58	1512.36	1259.81
ENSMUSG00000002660.8	Clpp	775.231	1217.84	941.84	1454.36	1220.41	1048.37
ENSMUSG00000002661.14	Alkbh7	262.935	472.145	298.235	505.382	363.492	360.547
ENSMUSG00000002679.14	Med6	358.723	448.99	338.3	395.517	463.363	453.725
ENSMUSG00000002688.8	Prkd1	629.535	574.173	538.653	425.211	505.544	589.496
ENSMUSG00000002718.14	Cse1l	1263.57	1003.22	1050.48	847.404	941.622	1120.17
ENSMUSG00000002728.14	Naa20	1524.65	2068.8	1633.33	1703.01	1759.69	1776.96
ENSMUSG00000002731.6	Prkra	330.442	410.606	351.967	424.178	507.858	398.109
ENSMUSG00000002732.14	Fkbp7	37.2289	21.1905	39.9452	32.0904	34.897	30.6183
ENSMUSG00000002733.8	Plekha3	824.025	721.659	780.111	556.394	729.235	814.353
ENSMUSG00000002741.9	Ykt6	1642.87	1669.35	1628.51	1749.64	1785.47	1711.44
ENSMUSG00000002748.7	Baz1b	2669.45	1920.83	2479.54	1783.02	1945.03	2187.13
ENSMUSG00000002763.16	Pex6	1052.7	1209.6	1116.18	1618.72	1418.48	1499.96
ENSMUSG00000002767.13	Mrpl2	701.374	1010.51	795.337	1490.65	912.311	810.358
ENSMUSG00000002768.8	Mea1	853.43	1246.01	1063.23	1666.58	1360.8	1228.85
ENSMUSG00000002769.9	Gnmt	164.062	290.58	129.055	167.74	292.29	159.731
ENSMUSG00000002778.14	Kdelr1	3292.25	3361.92	3321.16	3368.18	3181.22	3446.87
ENSMUSG00000002781.19	Tmem143	253.085	301.898	281.815	335.226	281.121	342.049
ENSMUSG00000002797.9	Ggct	249.848	357.009	351.871	435.917	431.092	306.45
ENSMUSG00000002799.6	Jag2	636.422	270.096	509.304	270.571	264.879	271.355
ENSMUSG00000002803.14	Btbd6	398.127	432.195	484.147	603.961	532.731	434.916
ENSMUSG00000002804.4	Nudt14	289.476	475.155	384.996	641.769	547.116	426.871
ENSMUSG00000002808.7	Epdr1	131.127	112.527	172.492	164.204	159.4	167.811
ENSMUSG00000002812.4	Flii	1414.21	1688.53	1446.56	2376.16	2188.78	1750.28
ENSMUSG00000002814.15	Top3a	207.424	187.864	179.318	168.944	191.92	150.452
ENSMUSG00000002820.6	Atg4d	687.179	802.414	781.524	870.393	891.892	1642.74
ENSMUSG00000002825.8	Qtrt1	300.899	355.728	263.806	351.865	354.244	269.75
ENSMUSG00000002833.11	Hdgfl2	896.051	1080.74	1043.39	1447.76	1406.85	1155.34
ENSMUSG00000002835.9	Chaf1a	88.2454	103.756	71.3704	51.5196	44.9908	55.6805
ENSMUSG00000002844.9	Adprh	1223.15	1397.65	1370.9	1689.19	1582.98	1471.91
ENSMUSG00000002845.14	Tmem39a	2007.86	1490.5	1335.14	1160.9	1517.5	1557.91
ENSMUSG00000002846.9	Timmdc1	499.672	631.597	514.868	680.01	656.571	557.016
ENSMUSG00000002870.8	Mcm2	289.682	260.218	285.162	183.948	244.741	222.172
ENSMUSG00000002871.14	Tpra1	423.806	474.65	500.763	512.053	534.202	516.454
ENSMUSG00000002881.14	Nab1	501.628	393.572	410.859	372.229	451.961	484.403
ENSMUSG00000002885.14	Adgre5	50.8931	99.9935	56.1349	54.5587	33.4954	37.7669
ENSMUSG00000002897.5	Il17ra	455.756	313.231	330.209	357.234	317.868	383.259
ENSMUSG00000002908.17	Kcnn1	70.2556	59.33	100.116	105.808	88.2798	52.7974
ENSMUSG00000002910.11	Arrdc2	166.732	210.698	201.366	299.998	200.395	301.032
ENSMUSG00000002930.6	Ppp1r17	137.173	175.661	228.125	132.923	130.114	142.269
ENSMUSG00000002944.15	Cd36	94.4027	85.0117	90.2032	42.5827	85.3124	90.6954
ENSMUSG00000002948.19	Map2k7	1112.66	780.877	998.131	894.056	1005.29	1017.51
ENSMUSG00000002949.15	Timm44	531.422	582.327	713.238	880.261	968.838	670.611
ENSMUSG00000002957.11	Ap2a2	2311.52	1827.96	2201.48	1916.21	2033.03	2319.78
ENSMUSG00000002963.17	Pnkp	383.751	431.002	414.669	599.539	530.148	406.879
ENSMUSG00000002968.9	Med25	1403.74	1242.37	1539.08	1481.11	1307.4	1410.16
ENSMUSG00000002980.14	Bcam	373.312	347.583	491.78	470.62	318.986	438.798
ENSMUSG00000002981.10	Clptm1	1849.64	1409.44	2000.64	1699	1629.8	1838.16
ENSMUSG00000002983.17	Relb	38.2498	51.3201	67.8113	111.26	48.211	55.3474
ENSMUSG00000002984.17	Tomm40	814.573	978.311	745.959	1300.48	1089.03	954.43
ENSMUSG00000002985.16	Apoe	134.637	245.349	191.168	271.381	67.1238	128.99
ENSMUSG00000002996.17	Hbp1	2398.47	1993.45	1789.96	1358.66	1567.33	2372.94
ENSMUSG00000002997.15	Prkar2b	1240.89	939.021	1248.47	1029.93	1033.15	1242.97
ENSMUSG00000003031.14	Cdkn1b	2155.63	1796.59	2002.77	1589.87	1699.68	1902.09
ENSMUSG00000003032.8	Klf4	916.062	765.57	576.765	684.835	450.01	891.384
ENSMUSG00000003033.15	Ap1m1	799.835	679.385	779.529	672.363	690.865	786.983
ENSMUSG00000003037.16	Rab8a	1895.97	1854.37	1736.69	1775.17	1507.67	2006.29
ENSMUSG00000003038.15	Hmgn2	3333.37	4822.78	4724.59	4950.81	4651.83	4817.67
ENSMUSG00000003039.9	Fam32a	1736.1	1890.97	1581.69	1974.71	1901.07	1824.57
ENSMUSG00000003051.13	Elf3	432.096	452.374	450.147	533.114	389.349	577.169
ENSMUSG00000003062.13	Stard3nl	663.313	852.761	741.884	817.295	929.781	826.179
ENSMUSG00000003068.16	Stk11	1921.55	2667.28	2535.86	3624.25	3120.24	2708.6
ENSMUSG00000003070.6	Efna2	74.0408	63.9189	97.3861	127.562	99.193	91.0634
ENSMUSG00000003072.15	Atp5d	1748.9	2914.23	2291.75	4102.5	3413.42	2717.34
ENSMUSG00000003099.11	Ppp5c	1365	1039.77	1202.56	1093.04	1161.86	1312.7
ENSMUSG00000003119.14	Cdk12	606.118	414.553	419.207	366.026	437.808	438.821
ENSMUSG00000003123.15	Lipe	129.279	153.385	131.538	80.134	140.473	92.4787
ENSMUSG00000003131.7	Pafah1b2	3212.51	2240.3	2393.39	1765.6	2134.4	2435.64
ENSMUSG00000003134.10	Tbc1d8	486.652	620.593	555.149	718.229	628.396	487.476
ENSMUSG00000003135.15	Cnot11	588.493	569.268	684.647	628.152	569.817	532.246
ENSMUSG00000003153.10	Slc2a3	50.3655	64.9484	43.4276	29.7616	44.3859	51.8804
ENSMUSG00000003154.15	Foxj2	630.105	488.185	741.955	575.238	521.224	652.589
ENSMUSG00000003161.15	Sri	1252.64	1366.87	1443.45	1587	1314.44	1533.53
ENSMUSG00000003166.20	Dgcr2	1746.99	1358.11	1692.22	1496.24	1470.86	1675.85
ENSMUSG00000003184.15	Irf3	491.254	717.157	583.185	902.87	833.244	596.877
ENSMUSG00000003190.12	Bcl2l12	10.6136	9.0649	2.16485	10.2252	5.0756	4.89196
ENSMUSG00000003198.10	Zfp959	224.597	213.774	244.913	195.603	219.215	215.095
ENSMUSG00000003199.16	Mpnd	590.683	816.606	681.09	987.936	794.492	806.169
ENSMUSG00000003200.10	Sh3gl1	772.43	754.241	768.719	700.027	871.314	804.946
ENSMUSG00000003208.9	Yju2	207.896	305.303	267.359	428.21	324.841	277.574
ENSMUSG00000003226.7	Ranbp2	4963.28	3317.81	3548.86	2488.95	3129.79	3510.97
ENSMUSG00000003228.9	Grk5	1029	762.165	1148.14	1047.04	721.388	869.842
ENSMUSG00000003233.12	Dvl3	735.493	416.225	516.299	447.288	478.38	519.18
ENSMUSG00000003234.16	Abcf3	1532.18	1862.55	1584.69	1948.5	2165.96	1809.76
ENSMUSG00000003235.13	Eif2b5	1005.08	1311.26	1108.39	1865.95	1408.31	1307.77
ENSMUSG00000003269.17	Cyth2	1102.93	1352.44	1192.69	1465.14	1425.67	1370.35
ENSMUSG00000003271.17	Sult2b1	74.2089	140.153	111.805	129.975	113.352	87.1979
ENSMUSG00000003279.17	Dlgap1	383.323	320.799	378.529	299.996	208.492	268.628
ENSMUSG00000003282.9	Plag1	241.878	66.3638	138.305	60.2592	66.7076	112.14
ENSMUSG00000003299.10	Mrpl4	585.742	709.925	738.336	997.465	846.631	828.168
ENSMUSG00000003308.15	Keap1	1630.37	1514.88	1586.26	1763.6	1785.66	3029.44
ENSMUSG00000003309.14	Ap1m2	997.865	1086.79	969.353	1186.64	1244.62	2121.16
ENSMUSG00000003316.14	Glg1	4138.3	3956.18	4521.79	4592.05	3816.81	3872.64
ENSMUSG00000003344.14	Btbd2	647.955	645.164	764.861	798.97	725.809	706.667
ENSMUSG00000003345.16	Csnk1g2	2046.24	2183.38	2069.03	2608.77	2440.89	2201.44
ENSMUSG00000003346.14	Abhd17a	611.073	830.689	646.348	1053.53	966.926	839.783
ENSMUSG00000003348.10	Mob3a	199.703	232.98	246.05	226.448	245.164	224.744
ENSMUSG00000003352.14	Cacnb3	1100.17	1171.61	1253.64	1565.69	1265.99	1426.8
ENSMUSG00000003354.6	Ccdc65	23.7748	20.1838	28.9347	17.1395	35.3564	34.2138
ENSMUSG00000003355.7	Fkbp11	1347.11	2531.41	1478.51	1716.82	2104.72	1473.21
ENSMUSG00000003360.15	Ddx23	1610.87	1443.28	1689.05	1712.83	1697.32	1696.52
ENSMUSG00000003363.15	Pld3	2537.63	2893.04	2900.25	3478.8	3113.56	3426.53
ENSMUSG00000003378.9	Grik5	478.017	545.503	594.87	660.604	526.174	572.633
ENSMUSG00000003379.7	Cd79a	87.6605	125.209	162.732	233.741	114.875	115.776
ENSMUSG00000003380.11	Rabac1	3866.7	6882.42	4595.87	8259.96	7763.58	5564.39
ENSMUSG00000003382.18	Etv3	629.768	406.352	532.692	320.48	340.411	394.783
ENSMUSG00000003402.14	Prkcsh	3318.25	3955.34	3549.7	4453.4	4266.64	4193.11
ENSMUSG00000003411.10	Rab3b	1216.19	1252.04	1550.9	1786.72	1248.76	1262.23
ENSMUSG00000003421.13	Nosip	553.933	617.63	548.461	856.534	510.848	628.857
ENSMUSG00000003423.15	Pih1d1	227.85	353.026	335.26	527.602	450.191	381.726
ENSMUSG00000003429.11	Rps11	4579.9	6514.85	5427.77	8123.72	7301.95	6336.65
ENSMUSG00000003435.9	Supt5	4099.79	3711.2	3315.25	4357.42	3809.27	3912.12
ENSMUSG00000003437.14	Paf1	1146.29	1624.52	1431.29	2113.01	2206.67	1514.76
ENSMUSG00000003438.17	Timm50	413.305	486.961	404.045	769.198	628.935	552.993
ENSMUSG00000003444.8	Med29	346.269	586.772	375.356	755.546	667.565	530.376
ENSMUSG00000003452.15	Bicd1	925.762	981.493	863.005	1121.17	1136.45	787.663
ENSMUSG00000003458.12	Ncstn	2359.1	1724.2	2179.27	1632.19	1612.76	2181.42
ENSMUSG00000003464.13	Pex19	1042.49	1006.64	1110.37	980.176	1084.26	1205.76
ENSMUSG00000003469.9	Phyhip	570.079	614.423	600.461	733.41	581.539	592.466
ENSMUSG00000003476.16	Crhr2	40.417	35.7236	40.8793	42.0426	20.2364	38.3004
ENSMUSG00000003477.5	Inmt	11.4078	14.8777	9.56885	20.772	11.7013	4.14889
ENSMUSG00000003500.13	Impdh1	2207.92	2559.13	2030.74	2819.43	2202.15	2445.93
ENSMUSG00000003518.13	Dusp3	1101.97	987.658	1024.31	851.494	943.896	1057.75
ENSMUSG00000003527.9	Ess2	286.801	295.546	308.253	363.327	314.694	298.106
ENSMUSG00000003528.15	Slc25a1	1713.24	1988.75	1900.79	2468.39	2138.12	2070.52
ENSMUSG00000003531.15	Dgcr6	436.292	890.839	602.874	1140.44	1010.89	702.785
ENSMUSG00000003534.17	Ddr1	3805.21	2763.84	3609.18	3172.58	2850	3294.17
ENSMUSG00000003541.6	Ier3	79.9126	90.065	81.4036	104.374	73.9969	84.6891
ENSMUSG00000003545.3	Fosb	18011.4	9514.99	7908.11	9176.37	6916.62	17876.1
ENSMUSG00000003546.10	Klc4	483.229	560.999	617.316	677.178	763.51	590.515
ENSMUSG00000003549.9	Ercc1	175.507	233.411	245.817	208.708	297.79	232.37
ENSMUSG00000003559.8	As3mt	1452.22	1731.77	1567.05	1554.47	1554.27	1477.98
ENSMUSG00000003575.13	Crtc1	830.445	633.155	765.605	664.584	643.359	650.505
ENSMUSG00000003581.14	Rnf215	401.833	402.213	324.615	369.187	358.777	342.566
ENSMUSG00000003585.13	Sec14l2	20.4661	10.2725	21.7925	10.9255	15.5191	7.25136
ENSMUSG00000003604.14	Aven	279.018	407.951	261.378	424.057	329.998	388.871
ENSMUSG00000003623.4	Crot	755.136	723.805	768.289	673.338	767.259	789.173
ENSMUSG00000003644.17	Rps6ka1	55.2333	56.1594	45.7497	57.4979	53.6486	48.0918
ENSMUSG00000003660.10	Snrnp200	2349.24	2525.04	2784.77	2688.59	2535.81	2714.35
ENSMUSG00000003662.10	Ciao1	786.549	826.849	715.849	1028.6	983.904	789.779
ENSMUSG00000003680.16	Taf6l	177.416	243.323	183.162	163.181	157.146	163.743
ENSMUSG00000003721.14	Insig2	1355.28	987.105	1149.83	822.406	918.33	1336.38
ENSMUSG00000003731.13	Kpna6	945.347	718.044	1083.65	722.66	782.301	862.091
ENSMUSG00000003746.16	Man1a	3148.69	2132.32	2652.97	1807.86	2206.15	2610.58
ENSMUSG00000003752.9	Itpkc	172.285	168.534	174.908	178.051	194.245	165.623
ENSMUSG00000003762.13	Coq8b	632.577	759.567	681.666	843.054	769.951	657.583
ENSMUSG00000003778.14	Brd8	1683.55	1474.1	1619.9	1387.35	1494.81	1462.02
ENSMUSG00000003779.16	Kif20a	58.676	54.3282	56.547	39.2147	42.6603	36.4729
ENSMUSG00000003808.18	Farsa	724.453	664.19	647.558	688.283	808.125	800.521
ENSMUSG00000003809.14	Gcdh	1048.32	1203.6	1061.87	1226.76	1304.81	1140.72
ENSMUSG00000003810.13	Mast2	920.058	631.443	914.143	681.009	752.668	685.35
ENSMUSG00000003812.13	Dnase2a	196.03	252.212	265.194	388.474	299.141	284.194
ENSMUSG00000003813.15	Rad23a	1121.09	1016.2	982.085	1198.74	1133.98	1229.56
ENSMUSG00000003814.8	Calr	32214.1	32828.8	31784.9	31028.5	31270.9	33761.1
ENSMUSG00000003824.12	Syce2	136.886	249.064	161.546	229.651	263.388	202.136
ENSMUSG00000003847.16	Nfat5	1811.32	944.577	1447.69	1043.58	931.512	1069.07
ENSMUSG00000003848.14	Nob1	524.881	576.164	600.968	620.726	618.466	706.444
ENSMUSG00000003849.8	Nqo1	152.896	180.241	187.132	126.052	157.955	169.659
ENSMUSG00000003863.18	Ppfia3	255.339	233.275	248.803	381.319	399.665	267.543
ENSMUSG00000003865.16	Gys1	312.623	214.588	221.576	177.393	180.558	253.809
ENSMUSG00000003868.14	Ruvbl2	570.036	684.642	590.888	703.775	695.317	603.823
ENSMUSG00000003872.9	Lin7b	81.2939	119.986	71.8289	166.294	117.85	87.6653
ENSMUSG00000003873.11	Bax	1094	1428.82	1275.61	1699.75	1679.28	1340.67
ENSMUSG00000003923.14	Tfam	924.302	1245.88	958.45	943.005	789.489	882.094
ENSMUSG00000003929.11	Zfp81	301.808	167.857	202.692	93.5241	161.338	170.167
ENSMUSG00000003934.5	Efnb3	503.025	465.859	646.982	547.617	427.197	740.853
ENSMUSG00000003948.17	Mmd	204.231	221.334	233.697	200.363	204.182	225.467
ENSMUSG00000003949.16	Hlf	191.066	106.24	126.038	124.012	132.607	132.665
ENSMUSG00000003955.8	Fam162a	312.088	483.561	333.033	541.535	526.614	477.225
ENSMUSG00000003970.9	Rpl8	9732.48	15012.3	12548.3	22636.8	17426.1	14255.5
ENSMUSG00000003992.15	Ssbp2	462.366	360.966	468.913	413.304	461.291	447.413
ENSMUSG00000004018.9	Fancl	190.95	277.008	264.031	309.378	189.984	243.569
ENSMUSG00000004031.13	Brinp2	24.7999	26.5684	50.9173	21.3859	30.4646	23.4962
ENSMUSG00000004032.10	Gstm5	501.753	687.495	634.84	867.092	717.94	597.126
ENSMUSG00000004035.12	Gstm7	51.2101	68.5019	45.294	49.9305	47.907	42.6428
ENSMUSG00000004040.16	Stat3	2154.13	1442.28	2014.9	1595.76	1511.89	2109.43
ENSMUSG00000004043.14	Stat5a	363.809	225.604	278.571	254.467	206.211	259.997
ENSMUSG00000004054.9	Map3k11	678.563	599.825	678.96	631.38	566.035	582.663
ENSMUSG00000004056.15	Akt2	2129.33	1926.16	2100.85	2104.25	2080.55	1965.35
ENSMUSG00000004069.17	Dnaja3	1274.99	1268.08	1123.53	1182.94	1191.86	1476.82
ENSMUSG00000004070.15	Hmox2	1324.94	1524.1	1400.46	1770.35	1590.95	1604.21
ENSMUSG00000004071.13	Cdip1	1309.67	1124.26	1295.44	1181.99	1145.31	1230.62
ENSMUSG00000004085.14	Map3k20	110.394	96.1865	103.284	109.35	150.39	123.532
ENSMUSG00000004096.9	Cwc15	1425.55	2194.89	1795.53	2461.49	2551.5	1949.97
ENSMUSG00000004099.16	Dnmt1	516.23	356.05	547.086	467.525	455.505	437.837
ENSMUSG00000004100.12	Ppan	343.987	415.154	382.838	515.718	513.388	357.446
ENSMUSG00000004113.18	Cacna1b	107.92	75.9507	202.024	286.104	181.802	81.7992
ENSMUSG00000004127.12	Trmt10a	151.645	161.248	102.254	204.858	112.514	170.212
ENSMUSG00000004151.17	Etv1	1662.43	1210.06	1472.76	1112.11	958.59	1178.87
ENSMUSG00000004187.11	Kifc2	287.958	214.909	303.803	287.662	306.524	243.186
ENSMUSG00000004207.14	Psap	28606.4	29519.2	29696.4	32459.1	34329	32597.8
ENSMUSG00000004221.16	Ikbkg	891.549	523.86	668.704	488.793	718.47	739.421
ENSMUSG00000004233.14	Wars2	207.753	112.398	141.593	193.047	148.481	198.479
ENSMUSG00000004263.15	Atn1	1346.72	751.049	1162.41	849.193	942.518	1139
ENSMUSG00000004264.17	Phb2	1216.69	1394.3	1243.92	1665.73	1536.83	1486.37
ENSMUSG00000004266.15	Ptpn6	852.918	1056.33	861.423	911.3	1001.21	832.685
ENSMUSG00000004267.16	Eno2	825.967	749.463	875.731	1073.04	795.125	809.818
ENSMUSG00000004268.11	Emg1	1199.72	1679.22	1436.64	1790.83	1828.21	1530.48
ENSMUSG00000004270.13	Lpcat3	1222.75	955.939	1233.3	955.944	1276.17	1238.31
ENSMUSG00000004285.12	Atp6v1f	2478.55	4225.22	3332.67	5047.89	4474.4	3722.2
ENSMUSG00000004317.14	Clcn5	551.027	424.083	460.848	363.095	329.015	452.357
ENSMUSG00000004319.15	Clcn3	3047.16	2023.9	2905.93	1888.62	2139.29	2362.75
ENSMUSG00000004347.17	Pde1c	497.643	327.676	588.265	556.075	206.315	431.992
ENSMUSG00000004356.8	Utp20	386.829	384.997	502.916	396.941	573.594	427.717
ENSMUSG00000004360.9	9330159F19Rik	246.237	206.175	247.139	187.881	180.898	201.331
ENSMUSG00000004364.14	Cul3	2776.99	3003.8	2727.08	2561.55	2893.46	2495.84
ENSMUSG00000004366.4	Sst	145067	212332	214795	288763	156949	278118
ENSMUSG00000004383.18	Large1	88.7634	74.5059	79.4783	73.0955	87.6406	69.0972
ENSMUSG00000004393.10	Ddx56	672.08	772.206	630.833	974.299	884.731	864.369
ENSMUSG00000004394.12	Tmed4	5437.31	5149.44	5139.83	5551.93	5566.57	5652.66
ENSMUSG00000004415.15	Col26a1	21.0351	13.812	15.5265	29.055	11.0796	19.0025
ENSMUSG00000004446.12	Bid	86.8901	78.9459	83.2895	61.3722	64.5864	67.2224
ENSMUSG00000004451.14	Ralb	519.091	614.567	481.446	649.68	584.381	529.338
ENSMUSG00000004455.16	Ppp1cc	2143.93	2405.95	2176.77	2718.33	2322.78	2092.15
ENSMUSG00000004460.17	Dnajb11	4735.74	5148.14	3952.72	4387.23	4213.21	4903.12
ENSMUSG00000004462.7	Tbccd1	601.941	558.839	460.535	474.025	535.885	504.52
ENSMUSG00000004473.10	Clec11a	70.8498	93.9738	87.2145	95.4975	102.792	103.44
ENSMUSG00000004500.9	Zfp324	620.575	367.401	317.305	328.737	374.909	596.752
ENSMUSG00000004508.6	Gab2	386.876	237.808	277.425	158.818	292.592	284.105
ENSMUSG00000004530.12	Coro1c	1145.26	1119.6	1036	1062.88	1136.51	1017.2
ENSMUSG00000004535.12	Tax1bp1	4638.31	4320.92	4306.52	3818.6	4381.57	4432.42
ENSMUSG00000004561.14	Mettl17	264.069	264.285	293.251	259.639	388.69	240.421
ENSMUSG00000004562.16	Arhgef40	54.8175	92.9969	92.7379	186.045	134.954	101.718
ENSMUSG00000004565.15	Pnpla6	443.152	443.135	628.222	491.327	378.837	457.888
ENSMUSG00000004567.16	Mcoln1	580.644	679.154	642.966	694.08	686.715	512.288
ENSMUSG00000004568.13	Arhgef18	682.495	446.704	604.246	356.81	395.983	577.823
ENSMUSG00000004591.16	Pkn2	1309.45	1106.38	1255.32	796.418	873.333	991.308
ENSMUSG00000004610.4	Etfb	2206.15	3693.43	2872.52	4807.27	3669.6	3204.12
ENSMUSG00000004626.14	Stxbp2	1263.71	1705.19	1509.92	1866.84	1874.26	1574.6
ENSMUSG00000004631.15	Sgce	230.773	237.683	359.364	212.744	208.395	260.096
ENSMUSG00000004633.17	Chn2	11.9969	7.7996	9.17836	8.99352	4.09847	7.73223
ENSMUSG00000004637.15	Wwox	315.17	302.688	329.625	274.215	343.974	297.884
ENSMUSG00000004642.13	Slbp	577.5	608.928	519.043	569.572	559.831	524.09
ENSMUSG00000004661.15	Arid3b	177.036	121.189	151.244	206.545	163.412	175.56
ENSMUSG00000004667.18	Polr2e	877.503	1377.9	1099.25	1746.15	1500.62	1230.34
ENSMUSG00000004677.17	Myo9b	581.419	406.12	506.619	577.924	477.905	516.073
ENSMUSG00000004698.11	Hdac9	344.966	217.452	354.592	99.0559	205.134	197.484
ENSMUSG00000004748.5	Mtfp1	321.995	397.618	308.175	519.096	366.082	374.75
ENSMUSG00000004768.14	Rab23	440.909	310.204	395.199	341.419	357.132	334.129
ENSMUSG00000004771.12	Rab11a	2569.44	3177.59	2430.37	2721.42	2884.02	2670.03
ENSMUSG00000004788.11	Eif2b2	962.932	1339.95	942.539	1609.88	1335.33	1256.13
ENSMUSG00000004789.10	Dlst	2410.82	2191.2	2065	2445.83	2442.47	2346.37
ENSMUSG00000004791.7	Pgf	529.331	646.307	788.156	769.308	349.575	647.125
ENSMUSG00000004798.14	Ulk2	761.059	534.27	654.371	414.874	487.037	646.057
ENSMUSG00000004815.12	Dgkq	352.339	206.683	334.842	144.086	217.953	222.137
ENSMUSG00000004843.7	Chmp2b	835.027	846.374	883.675	860.921	1004.45	901.503
ENSMUSG00000004846.10	Plod3	788.189	1082.79	945.072	1336.39	1016.97	1154.11
ENSMUSG00000004849.14	Ap1s1	1590.86	1972.17	1762.44	2321.35	2414.31	1904.35
ENSMUSG00000004864.13	Mapk13	79.2729	133.147	76.5718	138.446	109.441	105.972
ENSMUSG00000004865.16	Srpk1	1198.24	935.466	861.485	895.214	1000.99	794.744
ENSMUSG00000004880.11	Lbr	556.154	453.661	521.42	406.232	445.842	456.535
ENSMUSG00000004895.9	Prcc	677.183	848.923	728.4	862.785	808.926	812.695
ENSMUSG00000004896.16	Rrnad1	409.845	401.476	422.589	429.055	411.201	404.381
ENSMUSG00000004897.16	Hdgf	2954.8	3096.97	3158.51	3596.01	3223.14	3019.34
ENSMUSG00000004929.12	Thop1	372.535	410.734	371.148	492.003	483.507	484.861
ENSMUSG00000004931.11	Apba3	251.431	335.813	193.568	361.123	319.335	336.248
ENSMUSG00000004933.17	Matk	23.5414	24.8577	27.9293	25.0593	24.9026	17.0208
ENSMUSG00000004934.14	Pias4	426.496	538.606	471.958	552.476	489.34	489.363
ENSMUSG00000004936.8	Map2k1	1412.8	1156.07	1349.51	1076.19	1265.52	1350.44
ENSMUSG00000004937.6	Sgta	1307.15	1300	1303.13	1619.18	1492.85	1378.72
ENSMUSG00000004945.15	Tmem242	1470.27	2124.24	1675.78	2631.26	2397.71	2037.48
ENSMUSG00000004947.15	Dtx2	327.911	294.029	363.297	374.453	425.72	375.084
ENSMUSG00000004951.10	Hspb1	374.958	498.361	321.002	375.045	201.317	329.883
ENSMUSG00000004952.13	Rasa4	26.2628	23.5817	26.8833	10.4403	34.8755	28.2349
ENSMUSG00000004961.7	Syt5	1394.24	1280.21	1379.34	1111.57	1194.84	1165.88
ENSMUSG00000004980.16	Hnrnpa2b1	14504.3	13790.8	14680	13914.6	14638.2	13552.4
ENSMUSG00000004994.12	Ccdc130	312.03	315.626	256.373	372.903	271.529	322.644
ENSMUSG00000004996.9	Mri1	168.487	276.04	207.583	266.969	284.658	230.62
ENSMUSG00000005034.15	Prkacb	11058.3	8776.13	10612.8	7296.07	8883.58	10282.8
ENSMUSG00000005043.13	Sgsh	298.885	269.428	371.872	401.555	319.755	259.355
ENSMUSG00000005045.16	Chd5	715.61	493.552	621.994	469.231	385.633	889.289
ENSMUSG00000005054.7	Cstb	851.134	1179.76	977.14	1335.18	1293.39	1230.41
ENSMUSG00000005069.12	Pex5	775.64	753.351	849.655	847.454	1041.66	770.45
ENSMUSG00000005078.16	Jkamp	565.492	851.233	771.94	850.502	833.944	728.398
ENSMUSG00000005087.17	Cd44	884.857	696.926	899.756	651.872	522.315	599.401
ENSMUSG00000005102.13	Eif2ak4	299.029	211.727	264.111	190.23	225.412	317.311
ENSMUSG00000005103.12	Wdr1	2078.53	1959.12	1969.69	2151.99	2110.92	2181.75
ENSMUSG00000005107.13	Slc2a9	103.01	70.34	105.807	70.8729	108.799	70.0582
ENSMUSG00000005125.13	Ndrg1	3428.66	3113.12	3645.85	3350.56	3455.76	3354.74
ENSMUSG00000005131.4	4930550C14Rik	87.3429	115.325	82.9889	92.1577	97.9174	70.2253
ENSMUSG00000005142.10	Man2b1	1573.25	1247.45	1457.93	1379.93	1316.76	1467.3
ENSMUSG00000005148.8	Klf5	444.694	633.344	540.874	619.199	486.7	613.686
ENSMUSG00000005150.16	Wdr83	308.402	514.119	380.333	641.756	462.624	418.044
ENSMUSG00000005161.15	Prdx2	2793.13	4631.96	4120.72	6587.64	5116.65	4287.93
ENSMUSG00000005198.15	Polr2a	2290.04	1302.59	1813.74	1125.45	1315.52	1671.68
ENSMUSG00000005204.12	Senp3	1093.54	1066.88	826.262	1053.04	1115.49	1014.35
ENSMUSG00000005220.10	Corin	35.5883	21.9161	50.7769	27.122	31.4007	26.9623
ENSMUSG00000005225.15	Plekha8	311.321	403.407	264.561	280.94	327.052	302.254
ENSMUSG00000005232.11	G6pc2	45661.1	55123.8	38439.7	34144.4	53173.6	48138.3
ENSMUSG00000005233.16	Spc25	6635.03	8559.44	5558.47	4022.3	5241.54	5590.33
ENSMUSG00000005237.14	Dnah2	161.714	55.6419	185.039	104.929	90.3262	69.2131
ENSMUSG00000005251.15	Ripk4	918.707	774.004	735.456	871.374	790.766	837.268
ENSMUSG00000005262.13	Ufd1	1523.19	1334.06	1420.43	1398.4	1629.81	1520.01
ENSMUSG00000005267.13	Zfp287	202.31	136.82	187.577	147.42	151.429	179.598
ENSMUSG00000005268.20	Prlr	11108.9	11078.7	8558.49	7419.77	9727.67	9517.14
ENSMUSG00000005299.6	Letm1	1012.2	974.015	1032.39	1187.73	1098.48	1061.14
ENSMUSG00000005312.15	Ubqln1	2623.4	2088.18	2264.28	2057.76	2022.18	2548.61
ENSMUSG00000005320.9	Fgfr4	21.0615	11.7721	31.9914	14.2537	12.2668	29.3905
ENSMUSG00000005354.16	Txn2	1321.08	1472.52	1264.93	1719.37	1494.34	1601.47
ENSMUSG00000005362.14	Crbn	873.31	829.666	862.768	641.977	887.027	812.38
ENSMUSG00000005370.4	Msh6	465.738	388.479	481.336	335.269	389.703	402.912
ENSMUSG00000005371.15	Fbxo11	1074.74	726.346	958.334	678.423	734.665	839.452
ENSMUSG00000005373.13	Mlxipl	4054.04	3267.21	5173.7	4397.05	3311.49	3307.62
ENSMUSG00000005374.13	Tbl2	1368.93	854.489	986.11	852.65	951.952	1070.97
ENSMUSG00000005378.17	Bud23	388.046	519.078	468.288	528.161	607.51	491.092
ENSMUSG00000005397.8	Nid1	32.4351	18.6736	26.4674	7.44855	17.3808	16.0324
ENSMUSG00000005410.6	Mcm5	135.028	225.024	172.949	137.222	105.418	106.685
ENSMUSG00000005413.8	Hmox1	152.837	172.27	133.868	125.15	191.185	148.437
ENSMUSG00000005417.17	Mprip	2797.58	2906.63	2909.45	2852.09	3006.24	2964.05
ENSMUSG00000005442.13	Cic	884.973	957.081	1045.06	1549.66	1144.07	1008.02
ENSMUSG00000005447.12	Pafah1b3	273.787	400.921	340.413	549.629	476.634	427.744
ENSMUSG00000005469.10	Prkaca	1796.99	1839.55	1831.91	2173.44	2003.14	1961.7
ENSMUSG00000005470.8	Asf1b	23.213	46.2437	37.6234	53.5527	33.4453	23.1139
ENSMUSG00000005481.18	Ddx39	344.347	473.007	382.65	457.359	390.819	389.968
ENSMUSG00000005483.10	Dnajb1	7860.56	9939.74	5408.79	10087.5	7701.17	8220.43
ENSMUSG00000005501.14	Usp40	434.76	325.454	319.116	220.406	292.418	326.999
ENSMUSG00000005505.12	Kbtbd4	469.41	473.24	533.669	463.528	568.281	490.25
ENSMUSG00000005506.16	Celf1	2585.48	2123.11	2496.12	2200.68	2233.4	2506.44
ENSMUSG00000005510.9	Ndufs3	1674.69	2533.59	1872.12	3306.79	2601.63	2278.3
ENSMUSG00000005514.14	Por	3200.31	2726	3181.38	2965.21	3204.93	3339.35
ENSMUSG00000005533.10	Igf1r	1730.27	1136.35	1497.98	1264.61	1061.89	1344.01
ENSMUSG00000005534.10	Insr	882.755	507.591	712.202	468.749	579.024	620.629
ENSMUSG00000005553.14	Atp4a	248.996	170.821	127.818	174.951	214.728	193.216
ENSMUSG00000005566.14	Trim28	1593.96	2329.16	2004.05	2901.59	2191.78	2106.44
ENSMUSG00000005575.16	Ube2m	775.019	1040.2	807.961	1244.64	1141.34	993.672
ENSMUSG00000005580.11	Adcy9	660.096	297.355	506.946	245.866	283.625	364.696
ENSMUSG00000005583.16	Mef2c	311.272	279.994	354.085	270.596	200.674	320.672
ENSMUSG00000005609.16	Ctr9	1229.49	1108.17	1279.65	1186.41	1128.48	1239.78
ENSMUSG00000005610.17	Eif4g2	18871.5	16151.7	16969.8	15062.4	15658.5	18476.8
ENSMUSG00000005615.15	Pcyt1a	1275.61	966.53	1119.3	905.614	978.852	1118.9
ENSMUSG00000005621.11	Zfp592	606.899	342.244	580.819	513.28	364.07	631.162
ENSMUSG00000005625.15	Psmd4	1610.11	1858.02	1810.66	2482.41	2060.11	1846.99
ENSMUSG00000005640.11	Insrr	7080.68	4930.71	6181.88	5645.47	5770.02	5350.11
ENSMUSG00000005656.9	Snx6	1168.14	1343.67	1198.6	1136.57	1382.4	1468.63
ENSMUSG00000005667.8	Mthfd2	2138.01	2252.47	2112.5	2355.37	2148.25	1992.91
ENSMUSG00000005672.12	Kit	98.2152	85.2239	108.493	39.1452	31.9004	50.1579
ENSMUSG00000005674.9	Tomm40l	937.994	1139.84	1083.64	1103.37	1287.35	1116.69
ENSMUSG00000005681.12	Apoa2	62.1782	127.806	71.5124	151.003	89.6921	77.656
ENSMUSG00000005682.9	Pan2	453.341	435.695	598.714	476.889	435.209	379.6
ENSMUSG00000005683.8	Cs	1590.6	1141.31	1337.5	1219.6	1303.69	1425.96
ENSMUSG00000005686.17	Ampd3	24.585	18.1305	12.3524	17.7124	4.69807	34.9206
ENSMUSG00000005687.14	Bcas2	1423.05	2013.75	1479.74	1860.24	1723.32	1711.32
ENSMUSG00000005698.15	Ctcf	1622.77	1291.11	1429.66	1162.21	1069.39	1436.8
ENSMUSG00000005699.16	Pard6a	284.152	311.021	309.61	391.726	393.08	335.351
ENSMUSG00000005718.8	Tfap4	108.292	139.716	127.243	94.8723	74.905	112.861
ENSMUSG00000005732.14	Ranbp1	958.056	1422.19	1027.81	1564.31	1510.81	1376.2
ENSMUSG00000005763.15	Cd247	4.4579	8.27028	5.28261	6.81521	10.2837	3.1523
ENSMUSG00000005774.12	Rfx5	597.95	373.668	543.054	366.525	342.374	516.997
ENSMUSG00000005779.12	Psmb4	3421.53	5598.99	4410.66	6884.67	6171.81	5034.92
ENSMUSG00000005802.12	Slc30a4	790.984	629.234	709.392	456.913	607.44	586.034
ENSMUSG00000005803.14	Sqor	1231.18	1395.91	1352.68	1585.78	1482.16	1480.37
ENSMUSG00000005804.14	Bloc1s6	457.315	372.319	394.84	323.576	457.103	384.18
ENSMUSG00000005813.12	Metap1	1105.97	1072.66	1025	919.51	1048.12	1029.64
ENSMUSG00000005823.9	Gpr108	1505.5	1568.57	1834.65	1806.46	1619.67	1638.33
ENSMUSG00000005836.10	Gata6	272.871	282.832	274.717	370.382	321.155	228.361
ENSMUSG00000005846.12	Rsl1d1	1278.02	1437	1093.23	1352.5	1623.39	1399.96
ENSMUSG00000005871.15	Apc	1283.35	673.34	1052.02	505.2	636.526	858.729
ENSMUSG00000005873.6	Reep5	3074.47	4954.77	3217.23	5631.13	5202.64	4052.55
ENSMUSG00000005881.13	Ergic3	2247.83	3324.48	2926.79	4899.25	4268.35	3492.5
ENSMUSG00000005882.18	Uqcc1	1035.75	1048.01	916.803	948.803	1054.91	1172.73
ENSMUSG00000005886.14	Ncoa2	1255.54	680.71	974.612	443.143	524.834	908.487
ENSMUSG00000005893.14	Nr2c2	1287.6	872.552	1206.23	720.336	752.315	962.421
ENSMUSG00000005897.14	Nr2c1	327.709	250.656	249.044	213.906	236.274	231.806
ENSMUSG00000005899.14	Smpd4	325.644	257.559	308.492	310.496	288.124	263.34
ENSMUSG00000005907.14	Pex1	423.551	587.568	526.291	615.712	344.564	348.808
ENSMUSG00000005936.19	Kctd20	1444.34	1434.93	1381.13	1595.32	1386.57	1362.89
ENSMUSG00000005949.9	Ctns	527.439	377.651	467.231	345.094	469.634	410.72
ENSMUSG00000005951.13	Shpk	220.539	248.898	254.265	205.697	229.151	275.054
ENSMUSG00000005958.15	Ephb3	4.98273	7.8263	5.55371	5.36931	13.742	4.72386
ENSMUSG00000005968.14	Tuft1	809.255	770.445	998.112	957.679	924.885	822.519
ENSMUSG00000005973.6	Rcn1	622.066	750.41	771.87	826.862	710.067	737.555
ENSMUSG00000005981.11	Trap1	923.639	972.238	853.065	902.537	952.992	919.518
ENSMUSG00000005982.14	Naa60	1087.43	876.087	904.239	862.082	839.192	974.49
ENSMUSG00000005983.15	1700037C18Rik	142.764	210.624	219.497	350.285	285.531	186.202
ENSMUSG00000005986.16	Ankrd13d	159.474	314.676	158.705	332.133	209.695	250.615
ENSMUSG00000006005.18	Tpr	2565.42	3099.08	2570.8	3685.23	3354.05	2843.13
ENSMUSG00000006010.14	Odr4	1543.99	1785.05	1393.84	1125.46	1511.6	1262.48
ENSMUSG00000006019.15	Dhx34	492.06	550.22	504.168	529.624	611.811	534.724
ENSMUSG00000006021.5	Kptn	147.419	255.243	188.343	189.327	243.395	169.075
ENSMUSG00000006024.13	Napa	5040.25	5010.41	4564.32	4824.78	4244.16	5225.98
ENSMUSG00000006050.12	Sra1	1143.87	1680.75	1425.37	1864.82	1968.38	1625.31
ENSMUSG00000006057.15	Atp5g1	2109.48	3008.89	2667.12	3519.13	2643.73	2777.42
ENSMUSG00000006058.10	Snf8	952.382	1257.38	1072.37	1801.73	1462.82	1170.32
ENSMUSG00000006095.12	Tbcb	932.994	1270.36	1190.36	2238.15	1838.48	1559.76
ENSMUSG00000006127.9	Inpp5k	491.092	468.96	548.34	587.104	616.844	546.334
ENSMUSG00000006134.4	Crkl	736.328	545.758	622.047	513.693	539.114	589.572
ENSMUSG00000006154.13	Eps8l1	39.6058	66.9613	167.715	103.64	58.9372	173.306
ENSMUSG00000006169.20	Clint1	2818.47	2102.85	2178.68	1848.46	1982.93	2526.7
ENSMUSG00000006179.9	Prss16	8.97692	9.60041	12.9903	22.5993	9.96678	13.7758
ENSMUSG00000006191.17	Cdkal1	223.661	195.919	276.398	190.077	190.881	214.641
ENSMUSG00000006215.12	Zbtb17	357.745	339.361	467.174	514.689	483.483	493.823
ENSMUSG00000006241.16	Ccdc159	124.63	112.501	124.195	125.74	162.742	98.7972
ENSMUSG00000006262.15	Mob1b	999.008	682.109	776.661	548.659	547.117	617.438
ENSMUSG00000006273.14	Atp6v1b2	8051.92	6774.83	7788.02	6756.05	6956.91	7723.6
ENSMUSG00000006276.10	Eps15l1	864.315	690.627	824.11	909.894	750.43	779.568
ENSMUSG00000006281.8	Tep1	457.602	681.445	490.55	535.505	789.491	417.43
ENSMUSG00000006288.8	Ttc5	639.159	789.82	732.468	786.876	724.765	688.877
ENSMUSG00000006289.14	Osgep	568.284	721.321	586.075	1052.19	853.955	704.656
ENSMUSG00000006299.13	Aamp	3225.07	3958.23	3580.27	5106.93	4441.25	3852.4
ENSMUSG00000006301.17	Tmbim1	851.986	976.675	909.404	1003.56	1009.75	898.311
ENSMUSG00000006304.14	Arpc2	3190.65	3955.58	3686.96	4075.7	4070.35	3730.8
ENSMUSG00000006307.16	Kmt2b	830.775	648.939	796.381	759.652	772.638	545.975
ENSMUSG00000006315.9	Tmem147	1666.5	2323.28	1788.82	2886	2880.09	2213.71
ENSMUSG00000006333.14	Rps9	8146.9	12811.4	10237	17422.9	13705.8	11336.8
ENSMUSG00000006335.16	Tfpt	272.685	389.955	283.388	461.475	400.38	353.709
ENSMUSG00000006342.15	Susd2	17.4115	11.7183	17.1144	18.471	7.31743	21.3789
ENSMUSG00000006356.10	Crip2	46.8099	54.6983	35.2556	60.6178	32.4432	53.9884
ENSMUSG00000006360.11	Crip1	295.365	569.041	428.396	549.993	401.347	329.66
ENSMUSG00000006362.16	Cbfa2t3	1050.3	767.123	956.467	683.393	821.229	774.166
ENSMUSG00000006373.10	Pgrmc1	4553.66	5066.56	4788.38	4848.43	4810.66	4757.91
ENSMUSG00000006378.15	Gcat	630.282	1146.09	616.821	840.523	1075.76	684.356
ENSMUSG00000006390.15	Elovl1	325.297	363.826	371.103	478.151	445.418	373.702
ENSMUSG00000006392.16	Med8	424.25	543.912	444.113	527.387	567.752	608.83
ENSMUSG00000006395.16	Hyi	147.962	243.868	253.37	439.605	389.008	259.188
ENSMUSG00000006398.15	Cdc20	39.6009	98.6378	49.485	38.6976	43.0154	29.728
ENSMUSG00000006411.12	Nectin4	51.9536	37.3228	40.9627	74.6027	70.7451	51.3746
ENSMUSG00000006412.10	Pfdn2	1353.51	1726.07	1548.08	2088.96	1971.41	1896.87
ENSMUSG00000006418.17	Rnf114	1437.86	1437.31	1581.5	1871.64	1723.19	1546.91
ENSMUSG00000006423.15	C330007P06Rik	1084.82	898.433	908.742	573.326	863.917	967.449
ENSMUSG00000006435.16	Neurl1a	331.044	333.282	585.926	545.585	418.259	352.137
ENSMUSG00000006442.10	Srm	893.482	1079.48	655.6	974.683	1090.86	1131.52
ENSMUSG00000006456.10	Rbm14	629.135	417.267	676.995	494.271	474.963	559.728
ENSMUSG00000006457.4	Actn3	17.6576	27.1285	13.5893	34.5665	35.0687	19.2451
ENSMUSG00000006463.13	Zdhhc24	584.941	523.835	465.914	488.047	577.201	573.526
ENSMUSG00000006464.9	Bbs1	336.313	239.564	345.069	215.062	284.17	260.416
ENSMUSG00000006471.18	Ndor1	308.98	201.707	237.085	159.187	135.139	295.119
ENSMUSG00000006476.19	Nsmf	549.358	496.839	630.312	664.23	602.127	558.872
ENSMUSG00000006494.11	Pdk1	672.914	533.213	558.997	516.259	664.493	577.409
ENSMUSG00000006498.16	Ptbp1	4107.99	2770.53	3388.89	2980.99	2598.9	3156.84
ENSMUSG00000006517.5	Mvd	172.166	167.61	148.955	255.259	163.025	215.94
ENSMUSG00000006526.13	Stimate	101.807	122.5	147.277	160.68	118.386	140.314
ENSMUSG00000006527.16	Sfmbt1	1186.82	830.394	909.646	538.325	759.476	867.913
ENSMUSG00000006546.3	Cryba2	428.686	617.064	483.677	730.336	611.539	372.55
ENSMUSG00000006567.11	Atp7b	35.6619	32.011	24.6523	14.3262	13.5752	22.5594
ENSMUSG00000006575.14	Rundc3a	3813.46	4896.98	4397.49	6611.55	5776.94	5107.43
ENSMUSG00000006576.16	Slc4a3	647.691	503.827	692.503	572.796	615.491	543.37
ENSMUSG00000006585.3	Cdt1	30.8179	41.7318	30.905	24.2646	22.9392	29.5007
ENSMUSG00000006586.15	Runx1t1	785.595	782.462	904.668	1011.1	733.345	698.22
ENSMUSG00000006589.8	Aprt	375.211	476.232	447.068	712.708	627.694	482.811
ENSMUSG00000006599.13	Gtf2h1	803.233	887.413	799.709	840.795	871.092	779.138
ENSMUSG00000006611.15	Hfe	431.795	432.332	509.032	411.423	435.712	458.207
ENSMUSG00000006638.15	Abhd1	4.77786	16.2784	6.37807	7.3675	11.9965	5.63108
ENSMUSG00000006641.12	Slc5a6	412.449	272.117	390.21	270.927	303.833	400.036
ENSMUSG00000006649.17	Nphs1	21.6263	36.1333	33.012	19.4556	8.81472	22.9197
ENSMUSG00000006651.8	Aplp1	16732.5	14734.4	18453.4	20776.6	18045	18813.1
ENSMUSG00000006673.14	Qrich1	1715.19	1151.96	1303.06	981.5	1088.34	1466.5
ENSMUSG00000006675.10	P4htm	627.136	803.326	692.875	827.322	834.184	703.803
ENSMUSG00000006676.16	Usp19	2366.29	1763.1	2221.14	1688.96	1823.92	1864.14
ENSMUSG00000006678.6	Pola1	173.265	142.594	148.91	116.265	151.327	150.897
ENSMUSG00000006699.17	Cdc42	4926.88	5070.82	5235.91	4783.12	5178.29	5352.02
ENSMUSG00000006705.13	Pknox1	602.156	426.075	623.999	511.653	456.334	545.818
ENSMUSG00000006711.15	D130043K22Rik	306.139	74.2021	98.635	56.3609	74.5298	113.939
ENSMUSG00000006715.11	Gmnn	142.458	206.266	128.263	171.481	167.735	159.327
ENSMUSG00000006717.7	Acot13	698.303	1223.29	925.264	1306.99	1259.52	1027.32
ENSMUSG00000006720.16	Zfp184	93.3718	77.9035	83.7426	112.251	118.684	94.0167
ENSMUSG00000006724.12	Cyp27b1	18.0631	8.82409	9.91284	6.68147	8.82953	11.9415
ENSMUSG00000006728.12	Cdk4	2306.89	2733.88	2539.93	3076.12	2791.21	2715.64
ENSMUSG00000006732.14	Mettl1	1293.63	1903.08	1463.66	2777.64	1807.31	1673.45
ENSMUSG00000006736.9	Tspan31	1865.61	2144.98	1925.37	2154.29	2381.85	2335.26
ENSMUSG00000006740.14	Kif5b	9521.11	9664.81	8183.65	5627.5	6513.36	7275.5
ENSMUSG00000006763.14	Saal1	106.758	147.768	138.476	233.025	236.247	133.484
ENSMUSG00000006764.8	Tph2	25.2777	41.7789	26.9247	35.2028	50.9018	26.4698
ENSMUSG00000006782.16	Cnp	187.173	198.958	212.397	198.19	234.339	183.892
ENSMUSG00000006784.14	Ttc25	40.8114	42.241	73.7116	75.5739	59.4368	44.6931
ENSMUSG00000006800.14	Sulf2	123.484	115.53	125.122	74.1917	42.7024	118.215
ENSMUSG00000006818.5	Sod2	1701.02	1806.39	1852.4	2027.7	1787.92	1758.74
ENSMUSG00000006850.8	Tmco6	319.44	353.23	364.029	285.18	353.701	324.122
ENSMUSG00000006906.10	Stambp	559.47	680.126	582.82	667.147	655.986	682.622
ENSMUSG00000006920.14	Ezh1	982.442	767.257	1034.3	788.674	815.176	923.449
ENSMUSG00000006930.15	Hap1	8468.54	6113.83	8260.74	7347.12	6131.22	7614.99
ENSMUSG00000006931.15	P3h4	482.514	640.751	616.306	610.591	672.356	609.915
ENSMUSG00000006932.17	Ctnnb1	9505.4	9477.54	9723.76	9376.17	8999.59	10772.6
ENSMUSG00000006941.5	Eif1b	1201.18	1791.35	1555.84	2000.93	2011.05	1651.24
ENSMUSG00000006958.14	Chrd	201.495	160.559	119.317	163.08	205.91	192.095
ENSMUSG00000006998.16	Psmd2	5034.28	4493.89	4560.76	5992.35	4958.76	4969.17
ENSMUSG00000007021.5	Syngr3	62.1633	74.462	53.5219	34.6066	78.5068	47.2985
ENSMUSG00000007029.16	Vars	1215.38	1057.17	1029.12	1526	1002.14	1245.15
ENSMUSG00000007034.15	Slc44a4	29.8723	38.1288	27.6932	25.3627	10.4133	24.311
ENSMUSG00000007035.15	Msh5	73.5349	122.816	113.03	134.493	118.508	65.4081
ENSMUSG00000007036.15	Abhd16a	1650.32	1549.59	1556.98	1582.1	1687.6	1679.4
ENSMUSG00000007038.5	Neu1	2058.8	2247.99	2002.33	2180.72	2157.93	2456.51
ENSMUSG00000007039.12	Ddah2	27.9845	47.4559	29.7433	45.6065	77.9451	32.3235
ENSMUSG00000007041.9	Clic1	1430.6	2058	1841.98	2399.6	2307.17	1900.35
ENSMUSG00000007050.17	Lsm2	110.383	192.367	146.953	257.805	196.199	173.884
ENSMUSG00000007080.14	Pole	21.2007	14.6499	23.5008	17.102	19.4271	7.03233
ENSMUSG00000007207.10	Stx1a	201.599	224.788	209.621	190.23	209.278	226.924
ENSMUSG00000007216.6	Zfp775	161.631	190.702	158.221	239.003	217.455	170.737
ENSMUSG00000007338.10	Mrpl49	487.111	607.518	564.853	751.519	680.303	666.494
ENSMUSG00000007379.15	Dennd2c	4.26546	7.91067	6.04938	6.3031	6.65128	2.47465
ENSMUSG00000007411.16	Mark3	1183.16	1472.3	1388.99	1768.6	1505.36	1224.61
ENSMUSG00000007415.15	Gatad1	1071.68	982.088	1085.55	970.133	1009.31	1179.35
ENSMUSG00000007440.10	Pcdha11	159.965	144.536	157.671	151.207	136.991	181.021
ENSMUSG00000007458.14	M6pr	4111.21	3955.48	4140.05	3488.13	3842.4	4232.79
ENSMUSG00000007476.18	Lrrc8a	230.679	202.784	201.735	188.48	190.208	203.616
ENSMUSG00000007480.4	Mc5r	36.2595	47.5336	22.227	2.87745	12.7867	8.73907
ENSMUSG00000007564.15	Ppp2r1a	3093.19	3937.55	3315.42	5268.91	4369.63	4158
ENSMUSG00000007570.16	Fance	266.263	339.288	264.15	435.051	421.41	321.976
ENSMUSG00000007589.9	Tinf2	207.434	231.707	319.838	267.37	317.732	258.704
ENSMUSG00000007594.10	Hapln4	2555.36	1976.77	2027.01	1601.05	1916.45	2022.6
ENSMUSG00000007603.9	Dus3l	591.166	580.54	633.063	565.48	628.826	568.052
ENSMUSG00000007610.15	Gtpbp3	324.389	327.348	304.262	353.806	337.488	359.669
ENSMUSG00000007613.15	Tgfbr1	1308.58	916.579	941.902	646.577	786.131	941.735
ENSMUSG00000007617.18	Homer1	204.469	170.196	142.583	173.548	139.874	160.374
ENSMUSG00000007646.13	Rad51c	119.567	172.992	144.925	190.888	166.138	123.385
ENSMUSG00000007656.13	Arpp19	1339.85	1936.84	1541.66	2829.19	2404.82	1972.61
ENSMUSG00000007659.18	Bcl2l1	1109.67	1022.08	1145.14	1197.82	1215.73	1160.56
ENSMUSG00000007670.10	Khsrp	1164.06	684.065	907.752	658.232	747.037	950.288
ENSMUSG00000007721.6	Ccdc124	945.59	1479.87	1327.43	2513.71	1991.86	1589.88
ENSMUSG00000007739.10	Cct4	2179.39	2629.3	2352.24	2743.82	2478.57	2861.81
ENSMUSG00000007777.9	0610009B22Rik	736.983	874.3	792.551	767.122	916.908	891.912
ENSMUSG00000007783.10	Cpt1c	223.432	192.835	183.768	180.338	153.108	190.262
ENSMUSG00000007812.16	Zfp655	625.725	512.73	479.695	491.715	468.18	528.817
ENSMUSG00000007815.13	Rhoa	5537.13	5699.02	5679.55	5441.18	5959.8	6127.95
ENSMUSG00000007817.15	Zmiz1	1300.56	545.597	853.395	525.051	399.397	739.398
ENSMUSG00000007827.10	Ankrd26	260.327	233.913	251.732	98.8695	185.481	186.948
ENSMUSG00000007833.15	Aldh16a1	152.591	335.113	215.555	337.145	293.311	295.464
ENSMUSG00000007836.6	Hnrnpa0	1295.12	1378.6	1200.92	1651.41	1451.61	1346.74
ENSMUSG00000007837.11	Prrg2	652.51	827.019	745.558	908.776	795.918	796.406
ENSMUSG00000007850.16	Hnrnph1	6734.15	7106.57	7210.77	7097.21	6957.62	7817.72
ENSMUSG00000007867.9	Ift43	73.3315	122.472	76.3139	125.021	128.467	106.812
ENSMUSG00000007872.3	Id3	30.0706	16.2008	30.4361	34.9487	38.3303	33.9412
ENSMUSG00000007880.16	Arid1a	1505.42	977.199	1446.41	1154.97	953.831	1117.15
ENSMUSG00000007888.15	Crlf1	36.0607	57.1644	19.9297	45.8039	78.213	43.3798
ENSMUSG00000007891.16	Ctsd	7210.13	9113.38	8583.19	10123.5	9843.77	8532.29
ENSMUSG00000007892.8	Rplp1	9612.76	18380.5	13090.1	21959	20084.9	14744.7
ENSMUSG00000007908.14	Hmgcll1	406.384	337.651	363.276	336.768	335.793	422.337
ENSMUSG00000007950.9	Abhd8	928.455	1055.31	1055.99	1318.31	1191.54	1108.59
ENSMUSG00000007987.12	Ift22	583.008	855.761	792.265	884.998	1006.74	742.04
ENSMUSG00000007989.7	Fzd3	1130.83	815.484	1037.07	745.738	751.264	878.01
ENSMUSG00000008035.12	Mid1ip1	1905.3	1705.85	2200.86	1958.92	1844.35	1954.84
ENSMUSG00000008036.11	Ap2s1	1005.9	1680.23	1254.69	2118.83	1987.53	1506.43
ENSMUSG00000008136.14	Fhl2	28.7729	27.4823	50.2748	54.8013	31.4373	30.2516
ENSMUSG00000008140.18	Emc10	1986.15	2372.8	2308.19	2923.98	2748.64	2465.11
ENSMUSG00000008153.12	Clstn3	651.146	594.597	667.393	635.915	497.282	657.378
ENSMUSG00000008167.14	Fbxw9	328.615	506.695	398.297	526.805	595.532	413.717
ENSMUSG00000008200.15	Fnbp4	884.76	789.048	656.51	588.476	600.403	577.959
ENSMUSG00000008206.16	Cers4	358.482	506.974	371.611	408.821	394.686	306.83
ENSMUSG00000008226.14	Scrn3	1052.37	915.378	934.978	804.954	1109.66	910.563
ENSMUSG00000008301.11	Phax	757.744	1046.41	877.183	1221.03	1228.13	941.147
ENSMUSG00000008305.18	Tle1	552.674	522.212	550.324	532.183	547.904	575.559
ENSMUSG00000008307.11	1700109H08Rik	22.8155	12.4835	26.7115	3.7106	12.0196	14.8266
ENSMUSG00000008318.10	Relt	876.294	772.516	1044.41	1058.97	871.071	975.024
ENSMUSG00000008333.12	Snrpb2	476.317	769.41	520.927	631.588	592.144	565.768
ENSMUSG00000008348.9	Ubc	12087.2	11045.7	8681.05	12494.7	8624.82	14962.1
ENSMUSG00000008373.16	Prpf31	519.041	596.154	588.347	650.767	783.766	626.488
ENSMUSG00000008384.8	Sertad1	126.553	298.393	222.227	325.198	298.756	181.568
ENSMUSG00000008393.9	Carhsp1	937.916	1027.39	914.173	1029.65	953.194	935.769
ENSMUSG00000008398.15	Elk3	989.178	1037.37	764.735	809.557	945.384	904.359
ENSMUSG00000008429.8	Herpud2	1154.57	969.063	928.882	778.246	893.528	1069.99
ENSMUSG00000008435.15	Rdh13	278.269	262.749	266.749	254.048	269.318	264.327
ENSMUSG00000008450.8	Nutf2	424.654	546.384	440.867	525.189	439.12	482.413
ENSMUSG00000008461.6	Fut1	34.1077	62.0572	48.3127	58.3728	18.6308	37.2534
ENSMUSG00000008475.13	Arpc5	4456.4	5322.89	4547.15	5185.85	5117.31	4902.64
ENSMUSG00000008489.18	Elavl2	24.243	20.0993	31.9212	20.7944	32.4101	26.4955
ENSMUSG00000008575.17	Nfib	18.9958	23.0021	29.4266	19.7773	9.50869	9.24186
ENSMUSG00000008601.12	Rab25	929.022	1170.82	1092.48	1299.17	1214.36	1198.33
ENSMUSG00000008604.11	Ubqln4	693.158	626.597	673.286	669.145	709.985	735.202
ENSMUSG00000008668.15	Rps18	7107.71	12010.3	9472.92	17050.9	13552.8	10628.8
ENSMUSG00000008682.13	Rpl10	14692.6	21492.7	18270.2	26219.5	23501.4	20676.2
ENSMUSG00000008683.16	Rps15a	3266.77	5773.83	4464.05	6786.06	6235.69	4703.68
ENSMUSG00000008690.15	Ncaph2	1093.01	1390.21	1326.28	1796.79	1804.8	1493.08
ENSMUSG00000008730.17	Hipk1	1633.51	930.809	1233.18	896.401	870.282	1091.08
ENSMUSG00000008734.9	Gprc5b	120.425	98.6098	132.826	105.167	70.0781	121.036
ENSMUSG00000008763.16	Man1a2	1244.79	847.785	1178.25	741.863	854.799	872.326
ENSMUSG00000008822.15	Acyp1	340.508	533.303	488.6	597.515	603.437	472.609
ENSMUSG00000008855.17	Hdac5	1829.51	2560.29	2386.63	3035.41	2666.36	2317.72
ENSMUSG00000008859.8	Rala	1049.93	1265.72	1149.65	1177.06	1360.38	1241.65
ENSMUSG00000008892.12	Vdac3	1678.55	2283.98	1886.37	2271.63	2252.25	2029.96
ENSMUSG00000008958.14	Vps72	594.306	623.296	679.597	795.984	793.362	763.289
ENSMUSG00000008976.16	Gabpa	701.215	448.929	620.123	339.3	399.988	523.792
ENSMUSG00000008999.7	Bmp7	14.2619	40.4846	20.3999	15.9892	15.0162	23.4995
ENSMUSG00000009013.5	Dynll1	1131.12	1544.95	1166.72	1788.12	1516.66	1530.74
ENSMUSG00000009030.14	Pdcl	1493.29	1193.15	993.329	810.698	1007.95	1229.1
ENSMUSG00000009035.15	Tmem184b	1540.29	1252.97	1542.45	1229.74	1084.07	1285.08
ENSMUSG00000009073.16	Nf2	2843.13	2377.82	2799.96	2373.88	2486.19	2528.61
ENSMUSG00000009075.2	Cabp7	1831.83	1642.76	2460.72	2062.27	1718.7	2089.01
ENSMUSG00000009076.10	Zmat5	201.486	352.973	258.097	428.983	429.697	345.314
ENSMUSG00000009079.16	Ewsr1	4299.71	5041.33	4816.19	6123.16	5778.52	4533.23
ENSMUSG00000009090.17	Ap1b1	3217.6	2212.95	2197.3	1880.9	1867.79	2405.24
ENSMUSG00000009092.5	Derl3	462.697	480.796	308.143	330.527	493.296	378.799
ENSMUSG00000009097.10	Tbx1	25.2962	51.3444	30.8771	33.103	53.2576	16.2718
ENSMUSG00000009108.15	Gnat2	867.372	948.091	899.352	730.903	699.162	727.278
ENSMUSG00000009112.4	Bcl2l13	1224.18	711.622	865.546	698.514	548.639	1057.24
ENSMUSG00000009145.6	Dqx1	26.1779	16.0531	17.7147	11.0685	20.3084	25.2774
ENSMUSG00000009207.15	Lnpk	372.925	257.865	241.18	200.231	250.866	292.37
ENSMUSG00000009210.10	Prr29	16.4768	21.3629	37.5914	72.4957	4.26441	25.4028
ENSMUSG00000009246.14	Trpm5	1180.86	1495	3384.53	2483.85	1104.17	1333.01
ENSMUSG00000009291.13	Pttg1ip	2888.87	2527.28	2670.78	2789.57	2629.04	2967.57
ENSMUSG00000009292.18	Trpm2	182.381	234.021	187.616	207.598	50.4775	94.8879
ENSMUSG00000009293.17	Ube2g2	1854.57	1833.99	1747.14	2146.75	1970.47	2151.5
ENSMUSG00000009376.15	Met	420.474	261.284	423.972	215.276	212.605	245.941
ENSMUSG00000009378.4	Slc16a12	2498.82	1915.48	2143.17	1650.83	1871.86	1971.7
ENSMUSG00000009394.13	Syn2	699.973	683.213	819.69	882.072	676.89	705.512
ENSMUSG00000009406.13	Elk1	224.767	134.903	199.224	116.235	141.09	216.396
ENSMUSG00000009418.16	Nav1	1742.1	789.63	1057.93	771.754	808.603	1044.21
ENSMUSG00000009470.17	Tnpo1	4969.25	2851.04	3775.89	2201.16	2654.4	3292.11
ENSMUSG00000009535.13	Rnmt	870.491	773.495	738.528	616.561	804.22	724.036
ENSMUSG00000009545.14	Kcnq1	25.4038	23.3859	17.2661	22.9276	11.1555	18.1772
ENSMUSG00000009549.14	Srp14	2155.78	3346.76	2787.77	3634.37	3429.61	2949.53
ENSMUSG00000009555.16	Cdk9	831.417	895.303	904.81	966.23	959.198	960.876
ENSMUSG00000009563.16	Tor2a	685.483	1036.41	778.406	1104.73	926.956	804.412
ENSMUSG00000009566.12	Fpgs	421.726	504.47	346.686	505.562	446.612	396.957
ENSMUSG00000009569.14	Mrtfb	448.86	304.809	386.714	133.054	307.14	371.61
ENSMUSG00000009575.14	Cbx5	2271.4	1892.46	2032.46	1285.91	1708.29	1789.19
ENSMUSG00000009585.18	Apobec3	161.549	161.469	168.561	120.555	123.883	172.701
ENSMUSG00000009621.18	Vav2	154.471	171.737	143.507	112.228	104.352	112.348
ENSMUSG00000009630.10	Ppp2cb	1096.79	1029.24	1101.29	1016.43	980.016	1042.75
ENSMUSG00000009640.11	Dmap1	330.064	403.162	393.143	555.955	571.958	461.108
ENSMUSG00000009647.13	Mcu	202.004	234.925	186.241	165.296	201.456	255.294
ENSMUSG00000009670.11	Tex11	10.5662	3.57807	9.45195	13.9678	5.04036	4.26942
ENSMUSG00000009681.10	Bcr	1697.99	1280.1	1477.59	1559.93	1401.12	1510.97
ENSMUSG00000009731.4	Kcnd1	116.506	101.286	104.361	87.7168	133.242	105.845
ENSMUSG00000009733.9	Tfcp2	242.341	215.396	183.703	257.094	186.684	238.619
ENSMUSG00000009734.18	Pou6f2	51.3741	59.8543	86.2049	59.3579	55.2901	32.5856
ENSMUSG00000009739.17	Pou6f1	337.637	250.831	234.351	288.82	289.451	274.534
ENSMUSG00000009741.15	Ubp1	811.023	741.401	918.309	698.178	661.982	845.876
ENSMUSG00000009772.15	Nuak2	366.814	416.754	379.72	415.12	441.607	323.599
ENSMUSG00000009828.15	Ick	141.222	112.972	130.95	67.6027	143.939	111.871
ENSMUSG00000009863.14	Sdhb	1482.78	2100.29	1725.7	2380.62	2199.02	1908.65
ENSMUSG00000009894.15	Snap47	1749.49	1932.87	1866.74	1959.65	2061.79	2020.85
ENSMUSG00000009905.5	Kdsr	419.908	324.892	278.179	323.927	368.588	324.894
ENSMUSG00000009907.17	Vps4b	2648.39	1774.12	2030.18	1449.1	1670.21	2011.1
ENSMUSG00000009927.9	Rps25	5961.9	10712	7773.99	13899.4	12191.9	9187.33
ENSMUSG00000009995.17	Taz	1020.85	1223.5	1188.67	1203.98	1239.71	1068.95
ENSMUSG00000010021.13	Kif19a	551.412	744.533	619.78	696.626	716.238	761.032
ENSMUSG00000010025.19	Aldh3a2	1707.38	1564.61	1688.99	1432.78	1622.02	1668.69
ENSMUSG00000010045.2	Tmem115	687.445	588.993	718.204	818.557	714.341	739.88
ENSMUSG00000010047.12	Hyal2	223.69	226.852	283.138	209.003	253.851	236.956
ENSMUSG00000010048.10	Ifrd2	210.365	232.784	217.336	206.927	256.347	270.746
ENSMUSG00000010051.15	Hyal1	41.7015	48.7898	54.9812	59.0179	78.384	26.1492
ENSMUSG00000010054.4	Tusc2	546.86	660.463	599.633	715.791	718.738	586.844
ENSMUSG00000010057.8	Nprl2	396.777	468.702	391.073	573.916	527.153	427.859
ENSMUSG00000010066.15	Cacna2d2	149.848	100.846	135.869	41.1392	60.3873	118.837
ENSMUSG00000010067.13	Rassf1	327.807	453.967	413.123	619.65	469.138	425.051
ENSMUSG00000010086.17	Rnf112	144.109	116.968	163.134	98.3118	68.8342	113.669
ENSMUSG00000010095.13	Slc3a2	4404.08	3969.08	3785.62	4241.08	4158.13	4237.41
ENSMUSG00000010097.15	Nxf1	1065.64	1813	1192.16	2477.18	2398.49	1188.72
ENSMUSG00000010110.17	Stx5a	3060.2	2692.31	2329.62	2633.77	2799.5	3022.64
ENSMUSG00000010154.7	Spire2	264.01	298.103	332.776	333.672	299.26	328.758
ENSMUSG00000010175.13	Prox1	1445.44	847.926	1076.61	668.738	776.719	891.893
ENSMUSG00000010205.11	Raver1	1241.94	934.95	1005.58	837.535	924.787	1003.01
ENSMUSG00000010277.7	2610507B11Rik	2328.04	2189.95	2811.71	1939.85	1926.89	2790.79
ENSMUSG00000010290.7	AI597479	666.207	538.176	607.589	416.006	575.466	545.409
ENSMUSG00000010307.7	Tmem86a	302.03	359.558	324.622	384.638	408.139	331.676
ENSMUSG00000010358.13	Ifi35	402.217	566.999	510.166	714.954	619.862	518.311
ENSMUSG00000010362.9	Rdm1	118.298	222.025	130.209	291.203	211.941	228.927
ENSMUSG00000010376.15	Nedd8	1372.85	2255.91	1708	2908.23	2419.11	1998.06
ENSMUSG00000010392.8	Gosr1	1190.95	932.696	1137.48	853.958	945.827	1009.18
ENSMUSG00000010406.12	Mrpl52	391.475	698.62	523.97	991.844	813.575	628.92
ENSMUSG00000010453.12	Kansl3	946.956	795.133	1043.54	835.872	880.376	911.939
ENSMUSG00000010492.10	Uckl1os	39.3554	62.0343	29.3956	15.5321	9.30668	35.5776
ENSMUSG00000010505.16	Myt1	1183.07	951.615	1327.84	845.081	738.469	883.814
ENSMUSG00000010517.7	Faf1	1418.53	1665.3	1349.39	1791.43	1567.06	1711.27
ENSMUSG00000010538.14	Tsacc	27.9729	52.6222	31.9894	58.8505	45.6145	27.9202
ENSMUSG00000010554.14	Mettl16	868.53	738.557	991.76	701.727	866.344	930.649
ENSMUSG00000010592.9	Dazl	15.8231	19.9167	14.5404	17.6394	11.7735	19.0431
ENSMUSG00000010607.8	Pigyl	470.402	750.706	585.667	941.957	920.465	730.346
ENSMUSG00000010608.15	Rbm25	3227.41	5819.95	4074.49	8886.24	5453.97	4269.46
ENSMUSG00000010609.15	Psen2	711.613	994.649	769.312	1199.88	1199.99	911.213
ENSMUSG00000010663.5	Fads1	1010.3	954.045	964.288	971.935	926.341	996.575
ENSMUSG00000010721.15	Lmbr1	322.625	243.177	229.348	171.023	199.278	258.909
ENSMUSG00000010751.15	Tnfrsf22	166.442	172.567	126.291	160.331	98.8062	152.043
ENSMUSG00000010755.17	Cars	1134.97	2041.24	1325.18	2465.11	1869.29	1356.75
ENSMUSG00000010825.17	Grid2ip	8.77529	3.57319	16.6935	7.10869	13.4254	7.53825
ENSMUSG00000010830.8	Kdelr3	186.888	264.636	237.531	274.885	221.36	212.959
ENSMUSG00000010911.12	Apip	205.007	306.542	297.785	364.406	343.243	332.511
ENSMUSG00000010914.10	Pdhx	241.479	303.298	288.582	286.87	277.592	310.295
ENSMUSG00000010936.11	Vac14	484.785	408.454	461.786	566.442	470.679	580.245
ENSMUSG00000011034.6	Slc5a1	22.2569	18.1196	23.3898	37.3536	26.2973	25.8616
ENSMUSG00000011096.17	Akt1s1	1004.62	1129.27	1022.48	1219.3	1411.62	1071.55
ENSMUSG00000011114.18	Tbrg1	2626.14	3286.42	2448.55	3503.19	3057.36	3150.8
ENSMUSG00000011148.14	Adssl1	114.583	105.858	78.4225	117.239	122.285	131.19
ENSMUSG00000011158.8	Brf1	909.494	815.494	961.595	959.601	1087.09	919.935
ENSMUSG00000011171.11	Vipr2	34.4854	56.1685	28.3556	19.6524	17.9539	64.7802
ENSMUSG00000011179.8	Odc1	2722.37	2686.61	2022.18	2544.77	2564.95	3007.51
ENSMUSG00000011254.16	Thg1l	188.642	251.993	202.084	235.57	237.501	239.74
ENSMUSG00000011257.19	Pabpc4	2435.25	2619.8	2347.81	2604.58	2446.93	2479.15
ENSMUSG00000011267.8	Zfp296	18.5728	19.2865	15.1253	20.1925	25.1686	21.9148
ENSMUSG00000011306.7	Sugp1	1134.71	1233.49	1019.61	1420.69	1287.32	1224.56
ENSMUSG00000011382.8	Dhdh	565.865	564.272	549.303	444.67	481.793	478.965
ENSMUSG00000011427.16	Zfp790	441.173	367.275	397.296	328.286	363.498	408.535
ENSMUSG00000011463.5	Cpb1	1859.94	15380.5	6404.51	10.4417	323.167	1665.42
ENSMUSG00000011658.16	Fuz	473.163	539.335	515.3	517.67	569.723	522.783
ENSMUSG00000011751.16	Sptbn4	2473.15	1807.9	2098.97	2301	2167.62	2258.18
ENSMUSG00000011752.7	Pgam1	4026.08	4332.47	4010.33	4562.34	4219.61	4407.5
ENSMUSG00000011831.16	Evi5	773.663	597.106	545.927	603.427	593.965	545.298
ENSMUSG00000011832.15	Evi5l	543.283	452.599	506.277	519.903	495.561	448.972
ENSMUSG00000011837.4	Snapc2	253.481	365.173	293.652	470.625	436.916	328.305
ENSMUSG00000011877.13	Git1	1208.69	862.722	1174.73	922.845	922.567	1154.64
ENSMUSG00000011884.13	Gltp	448.029	404.384	462.114	367.167	437.317	492.911
ENSMUSG00000011958.17	Bnip2	241.357	226.778	215.071	233.029	253.443	214.386
ENSMUSG00000011960.12	Ccnt1	981.646	1562.66	974.215	1664.93	1352.64	1035.94
ENSMUSG00000012017.4	Scarf2	82.8357	71.2363	69.7187	74.4069	131.572	73.4757
ENSMUSG00000012076.8	Brms1l	340.211	324.744	400.461	381.19	358.283	450.304
ENSMUSG00000012114.17	Med15	762.05	717.65	607.334	565.801	653.79	565.529
ENSMUSG00000012117.13	Dhdds	3430.71	2832.77	2805.28	3104.29	2680.65	3050.36
ENSMUSG00000012123.17	Crybg2	21.3564	25.1387	18.3158	17.0979	16.2766	17.7125
ENSMUSG00000012126.16	Ubxn11	103.818	172.948	134.858	307.99	200.143	169.706
ENSMUSG00000012296.16	Tjap1	281.56	223.059	250.683	274.082	215.008	259.719
ENSMUSG00000012350.15	Ehf	488.348	407.192	524.394	241.838	249.055	452.961
ENSMUSG00000012405.16	Rpl15	6096.67	8197.73	6934.62	9607.64	8581.19	7857.79
ENSMUSG00000012422.14	Tmem167	1662.44	2140.92	1705.51	1542.77	1702.13	1509.93
ENSMUSG00000012429.9	Mplkip	291.927	379.237	406.761	551.452	427.479	423.479
ENSMUSG00000012443.4	Kif11	31.7409	59.0746	34.5211	15.5392	20.2482	24.5036
ENSMUSG00000012483.4	Rpa3	173.617	223.568	231.789	196.625	196.39	229.668
ENSMUSG00000012519.14	Mlkl	23.5002	22.8676	25.9277	68.4604	61.3657	21.6307
ENSMUSG00000012535.14	Tnpo3	1532	2164.9	1811.84	2469.85	2011.11	1720.26
ENSMUSG00000012609.19	Ttll5	422.885	325.239	348.081	333.517	345.049	347.141
ENSMUSG00000012640.16	Zfp715	524.385	300.268	462.562	230.664	342.777	325.267
ENSMUSG00000012848.15	Rps5	5305.4	8638.32	6916.31	11828.7	10212.5	7985.71
ENSMUSG00000013033.16	Adgrl1	1441.32	979.8	1587.41	1021.66	894.498	1051.21
ENSMUSG00000013076.17	Amotl1	1168.37	883.517	891.665	1061.85	909.31	949.53
ENSMUSG00000013083.8	2200002J24Rik	31.0877	35.8025	22.2769	29.5876	29.9049	25.2283
ENSMUSG00000013089.15	Etv5	654.473	524.124	378.506	362.835	698.757	466.612
ENSMUSG00000013150.15	Gfod2	549.869	515.958	661.134	478.033	521.646	426.828
ENSMUSG00000013155.10	Enkd1	77.4577	106.083	101.2	130.654	147.963	113.671
ENSMUSG00000013160.7	Atp6v0d1	3432.41	3489.4	3359.8	4102.86	3660.87	4004.51
ENSMUSG00000013236.17	Ptprs	179.324	147.387	292.653	140.442	107.982	123.703
ENSMUSG00000013275.9	Slc41a1	357.803	305.515	337.938	258.957	361.705	355.163
ENSMUSG00000013367.5	Iglon5	50.0312	34.4513	79.9004	45.7692	63.5375	39.9244
ENSMUSG00000013419.7	Zfp651	663.309	511.273	602.338	574.459	678.382	634.858
ENSMUSG00000013465.19	Nelfb	1272.13	1235.29	1246.34	1353.33	1161.15	1401.91
ENSMUSG00000013495.15	Tmem175	295.212	260.154	302.026	331.486	315.061	311.916
ENSMUSG00000013539.14	Tango2	245.93	270.272	263.765	241.459	267.981	205.401
ENSMUSG00000013593.12	Ndufs2	6188.75	11573.3	6739.28	6351.07	8259.56	7683.36
ENSMUSG00000013622.15	Atraid	2285.04	3126.95	2732.79	3167.19	2927.71	2647.76
ENSMUSG00000013629.16	Cad	1463.72	848.908	1285.42	633.71	1060.51	1496.51
ENSMUSG00000013646.17	Sh3bp5l	748.235	746.366	789.63	835.234	885.063	822.34
ENSMUSG00000013662.6	Atad1	2654.78	2563.87	2301.09	1975.47	2206.86	2445.36
ENSMUSG00000013663.7	Pten	2664.42	2078.56	2367.98	1812.47	1991.07	2132.37
ENSMUSG00000013698.12	Pea15a	3471.22	3814.79	4157.34	4237.71	4006.17	3966.83
ENSMUSG00000013701.13	Timm23	1372.87	1803.72	1312.17	1806.73	1760.29	1722.67
ENSMUSG00000013736.16	Trnt1	593.312	553.628	546.596	451.045	577.978	584.32
ENSMUSG00000013787.15	Ehmt2	2675.85	3140.58	2903.89	4039.1	3428.37	2910.37
ENSMUSG00000013822.7	Elof1	1342.48	1998.91	1657.51	2430.09	1804.82	1835.19
ENSMUSG00000013833.15	Med16	760.929	641.556	725.428	781.67	751.601	806.588
ENSMUSG00000013846.10	St3gal1	540.124	376.513	499.121	368.22	380.587	477.377
ENSMUSG00000013858.14	Tmem259	1117.36	1412.17	1424.93	1686.77	1638.92	1427.43
ENSMUSG00000013878.18	Rnf170	737.396	619.83	689.219	604.787	657.598	629.834
ENSMUSG00000013921.15	Clip3	519.344	494.985	622.096	422.779	373.668	519.013
ENSMUSG00000013973.12	Dedd	588.414	537.846	649.898	556.576	638.433	599.386
ENSMUSG00000013997.10	Nit1	648.41	730.641	671.695	694.062	707.84	708.509
ENSMUSG00000014039.18	Prdm15	264.075	131.31	191.119	122.134	135.043	171.057
ENSMUSG00000014074.17	Rnf168	777.277	960.288	859.227	1010.78	1115.14	857.19
ENSMUSG00000014075.15	Tctex1d2	235.46	320.087	217.139	283.329	395.996	289.379
ENSMUSG00000014077.13	Chp1	2155.04	1703.22	1934.31	1788.95	1837.01	2112.39
ENSMUSG00000014164.15	Klhl3	117.263	49.9193	101.162	62.1554	57.614	95.5021
ENSMUSG00000014177.10	Tvp23b	3979.41	4190.73	3986.18	3145.81	3530.18	3718.14
ENSMUSG00000014195.15	Dnajc7	2313.23	2645.56	2414.12	3273.48	2775.09	2624.49
ENSMUSG00000014226.10	Cacybp	1838.05	2158.23	1498.32	1604.41	1732.9	1869.5
ENSMUSG00000014232.14	Cluap1	480.557	634.065	572.51	853.805	751.014	634.138
ENSMUSG00000014243.5	Zswim7	138.698	263.776	206.804	292.887	192.895	213.823
ENSMUSG00000014245.8	Pigl	115.94	88.6787	83.8234	86.6163	66.2616	104.86
ENSMUSG00000014294.4	Ndufa2	1548.53	3310.88	2343.04	4810.83	3648.47	2639.87
ENSMUSG00000014301.13	Pam16	296.007	535.158	345.957	630.16	638.66	448.399
ENSMUSG00000014303.13	Glis2	279.372	244.896	307.688	309.403	264.443	280.552
ENSMUSG00000014313.15	Cox6c	2767.89	5446.67	3859.43	6473.2	6120.79	4522.84
ENSMUSG00000014329.14	Bicc1	584.429	534.514	552.232	563.631	524.472	509.696
ENSMUSG00000014349.7	Ube2z	2069.23	2046.6	1970.42	2209.86	2254.49	2128.2
ENSMUSG00000014353.15	Tmem87b	924.602	738.607	788.289	661.699	711.454	816.911
ENSMUSG00000014355.10	Anapc1	1620.75	1111.02	1286.94	602.103	945.658	923.054
ENSMUSG00000014402.15	Tsg101	1430.67	1546.8	1408.21	1630.83	1490.79	1551.86
ENSMUSG00000014418.16	Hps5	407.203	256.518	304.737	284.071	352.242	468.812
ENSMUSG00000014426.9	Map3k4	696.442	592.919	624.057	505.215	469.7	564.186
ENSMUSG00000014470.4	Rnf166	429.162	550.197	498.731	536.674	557.866	531.901
ENSMUSG00000014496.8	Ankrd28	733.471	463.835	546.286	352.677	463.813	457.539
ENSMUSG00000014498.9	Ankrd52	542.045	177.982	387.975	185.273	183.932	304.509
ENSMUSG00000014503.15	Pkd2l2	18.7342	20.8114	33.0865	26.699	36.0943	26.0262
ENSMUSG00000014504.16	Srp19	837.294	1469.63	740.308	1334.33	1179.26	1130.21
ENSMUSG00000014547.10	Wdfy2	499.163	321.331	372.302	325.286	312.132	372.316
ENSMUSG00000014550.14	Rbsn	1049.49	737.04	960.668	602.059	752.985	892.979
ENSMUSG00000014551.8	Mrps25	342.764	392.311	362.272	548.505	512.245	424.329
ENSMUSG00000014554.13	Dguok	494.498	691.222	621.299	831.883	749.726	681.565
ENSMUSG00000014592.20	Camta1	235.803	397.92	287.044	371.204	364.53	304.721
ENSMUSG00000014599.10	Csf1	173.728	176.653	198.02	227.058	175.135	199.568
ENSMUSG00000014601.13	Strip1	561.113	653.657	630.871	895.076	806.724	602.168
ENSMUSG00000014602.15	Kif1a	4308.42	2628.46	3817.08	2311.32	2863.92	3527.17
ENSMUSG00000014606.14	Slc25a11	1032.71	1275.82	1211.04	1553.98	1413.05	1328.02
ENSMUSG00000014633.15	Cmc2	138.173	251.99	221.634	342.584	242.238	259.379
ENSMUSG00000014668.15	Chfr	455.841	433.852	420.065	370.953	398.223	400.671
ENSMUSG00000014748.13	Tex261	1917.48	1829.46	1775.36	2067.16	1926.79	2020.82
ENSMUSG00000014763.8	Fam120b	1520.65	1264.11	1377.32	1089.85	1160.26	1333.63
ENSMUSG00000014767.17	Tbp	325.869	293.404	327.077	209.225	288.709	229.483
ENSMUSG00000014769.10	Psmb1	2431.55	3875.53	2867.3	4582.76	4185.26	3449.42
ENSMUSG00000014771.13	Pdcd2	315.368	423.025	337.832	538.736	562.989	423.62
ENSMUSG00000014773.13	Dll1	86.6022	36.0027	87.866	87.7076	128.569	65.213
ENSMUSG00000014776.7	Nol3	201.873	253.396	164.347	221.544	259.096	192.051
ENSMUSG00000014778.10	Fhod1	43.5825	49.6303	43.6191	40.5962	57.0658	54.6371
ENSMUSG00000014786.8	Slc9a5	5.07965	9.16124	8.29382	6.8839	8.64661	11.7776
ENSMUSG00000014791.10	Elmo3	818.29	749.861	766.565	788.51	754.291	646.465
ENSMUSG00000014837.15	4931428F04Rik	254.007	214.727	284.183	337.966	203.654	284.821
ENSMUSG00000014846.12	Tppp3	152.373	202.343	216.944	173.555	105.27	238.043
ENSMUSG00000014850.15	Msh3	275.706	337.814	373.879	250.701	290.324	265.815
ENSMUSG00000014856.12	Tmem208	551.534	893.174	683.714	962.982	882.311	798.918
ENSMUSG00000014859.9	E2f4	703.933	575.452	678.727	742.555	607.996	653.428
ENSMUSG00000014867.9	Surf4	16174.2	16283.2	15450.9	17229.2	16493.6	16535.3
ENSMUSG00000014873.15	Surf2	388.705	512.029	441.75	515.212	459.966	474.021
ENSMUSG00000014905.4	Dnajb9	15975.7	13440.8	10206.9	9392.47	11318	15072.5
ENSMUSG00000014907.10	Naf1	115.514	86.5262	128.043	107.192	114.603	115.691
ENSMUSG00000014932.15	Yes1	392.358	363.05	371.2	273.097	282.632	334.84
ENSMUSG00000014956.15	Ppp1cb	7716.83	9564.7	8068.36	9076.66	8425.21	8603.81
ENSMUSG00000014959.12	Gorasp2	5898.45	5472.34	4884.2	5498.05	5231.66	5821.1
ENSMUSG00000014980.14	Tsen15	230.506	385.759	307.294	400.045	410.473	317.241
ENSMUSG00000015002.18	Efr3a	1839.15	1569.72	1767.92	1630.08	1624.85	1728.14
ENSMUSG00000015013.9	Trappc2l	1019.58	1598.18	1191.09	1595.06	1652.05	1446.97
ENSMUSG00000015016.8	Acsf3	690.093	722.891	737.205	900.009	838.085	757.753
ENSMUSG00000015023.7	Ddx19a	1171.75	920.012	957.593	910.866	886.862	1073.88
ENSMUSG00000015027.11	Galns	677.822	776.59	688.498	921.795	817.698	914.852
ENSMUSG00000015083.11	C8g	70.2333	89.9286	63.6172	138.064	107.118	75.7041
ENSMUSG00000015085.8	Entpd2	47.1652	71.4736	46.0888	37.144	72.5613	36.3415
ENSMUSG00000015087.14	Rabl6	2259.45	2693.21	2528.64	3659.18	2557.02	2773.22
ENSMUSG00000015092.9	Edf1	1907.31	2937.03	2478.34	4082.99	3453.72	2657.45
ENSMUSG00000015094.16	Npdc1	1861.62	3148.06	2352.69	4056.5	3357.76	2640.41
ENSMUSG00000015095.12	Fbxw5	1077.37	1036.76	1065.01	1194.25	1083.15	1168.29
ENSMUSG00000015112.15	Slc25a13	119.994	119.352	127.681	125.993	132.633	126.857
ENSMUSG00000015120.15	Ube2i	1523.3	1550.5	1554.15	1577.81	1505.2	1574.4
ENSMUSG00000015126.9	Tsr3	359.182	565.515	419.581	683.486	631.736	483.516
ENSMUSG00000015127.14	Unkl	107.203	90.3636	101.668	46.688	101.082	79.4914
ENSMUSG00000015133.17	Lrrk1	49.6836	35.2647	34.6467	46.4038	64.4272	44.9011
ENSMUSG00000015134.15	Aldh1a3	988.711	545.744	264.393	379.891	506.426	532.259
ENSMUSG00000015143.15	Actn1	1328.01	1095.63	1114.36	995.373	1053.83	1139.92
ENSMUSG00000015149.14	Sirt2	1377.88	1315.92	1415.5	1292.56	1445.31	1348.87
ENSMUSG00000015165.16	Hnrnpl	3459.64	4336.49	3619.28	4714.11	4660.7	3505
ENSMUSG00000015176.11	Nolc1	1172.13	1265.17	1015.72	1337.63	1189.75	1282.84
ENSMUSG00000015189.12	Casd1	807.044	599.331	763.226	446.687	653.356	638.733
ENSMUSG00000015202.13	Cnksr3	265.993	162.44	281.45	232.335	187.114	242.12
ENSMUSG00000015214.14	Mtmr1	368.257	263.358	321.251	224.207	223.027	277.006
ENSMUSG00000015217.11	Hmgb3	161.871	183.692	146.713	155.517	147.694	153.524
ENSMUSG00000015222.18	Map2	5499.56	3514.37	4368.83	3174.26	3416.11	3685.56
ENSMUSG00000015243.4	Abca1	2392.27	1258.93	2352.08	1418.54	1602.26	1511.85
ENSMUSG00000015247.10	Nipsnap3b	505.733	498.379	507.766	349.508	511.298	516.627
ENSMUSG00000015289.4	Lage3	394.691	584.646	433.394	632.032	543.984	544.895
ENSMUSG00000015290.15	Ubl4a	852.007	980.069	914.774	1064.88	885.695	1007.05
ENSMUSG00000015291.10	Gdi1	5874.75	4009.75	5170.12	3370.17	4375.38	5315.8
ENSMUSG00000015305.6	Sash1	136.966	78.7022	106.84	67.6377	77.3979	101.365
ENSMUSG00000015312.9	Gadd45b	456.904	408.359	436.563	368.581	311.004	719.844
ENSMUSG00000015335.16	Zdhhc12	195.564	226.821	228.81	263.254	264.764	231.638
ENSMUSG00000015337.5	Endog	239.489	455.663	295.717	529.607	422.896	381.461
ENSMUSG00000015341.17	Golga7	1553.83	1616.46	1585.63	1445.19	1494.28	1600.67
ENSMUSG00000015342.6	Xk	558.93	356.9	558.631	277.098	353.585	387.124
ENSMUSG00000015357.10	Clpx	1618.39	1564.4	1450.76	1519.02	1628.22	1571.76
ENSMUSG00000015363.13	Trabd	5131.6	5369.21	4234.49	5585.5	4734.15	4945.85
ENSMUSG00000015377.10	Dennd6b	212.907	268.166	293.952	346.043	321.156	256.996
ENSMUSG00000015396.4	Cd83	59.1372	79.7278	76.7571	67.2979	34.482	68.0338
ENSMUSG00000015401.12	Cltrn	17027.1	23142.3	19190.3	19654.9	25142.6	19615
ENSMUSG00000015405.15	Ace2	1404.38	1398.08	1514.06	1074.23	1593.42	968.598
ENSMUSG00000015451.16	C4a	19.46	36.6819	13.7773	38.3886	41.8469	8.12
ENSMUSG00000015452.14	Ager	20.0365	26.9155	21.9255	46.0847	20.7529	37.1425
ENSMUSG00000015461.15	Atf6b	1779.42	1076.73	1326.41	947.316	1070.2	1523.6
ENSMUSG00000015467.14	Egfl8	7.90683	11.9012	4.44291	9.0643	8.73091	9.55006
ENSMUSG00000015468.14	Notch4	17.8336	30.4101	26.1102	210.769	28.7666	27.3217
ENSMUSG00000015474.16	Ppt2	168.654	141.342	178.431	212.566	142.664	127.524
ENSMUSG00000015476.6	Prrt1	227.627	293.573	326.625	544.118	364.545	308.988
ENSMUSG00000015478.13	Rnf5	1415.41	1417.7	1538.16	1421.35	1713.01	1473.51
ENSMUSG00000015484.3	Fam163a	76.7717	81.8306	71.6664	40.7165	73.4895	130.409
ENSMUSG00000015488.14	Cacfd1	2112.86	2174.65	1757.76	2614.28	2272.09	2270.63
ENSMUSG00000015501.10	Hivep2	502.343	375.455	596.106	420.867	339.905	384.194
ENSMUSG00000015522.18	Arnt	1002.48	790.628	855.62	568.722	727.937	843.424
ENSMUSG00000015533.9	Itga2	102.119	71.1618	106.665	37.3941	39.3498	69.6223
ENSMUSG00000015536.14	Mocs2	1301.77	1845.09	1409.7	1781.54	1623.25	1660.6
ENSMUSG00000015542.17	Nat9	526.917	762.873	591.462	1132.73	816.282	636.555
ENSMUSG00000015568.16	Lpl	4733.48	6009.92	4661.12	6944.45	8071.33	5075.6
ENSMUSG00000015575.15	Atp6v0e	1679.54	2354.96	2112.12	2819.57	3095.35	2368.66
ENSMUSG00000015597.17	Zfp318	420.378	397.242	505.298	260.462	273.583	296.385
ENSMUSG00000015599.9	Ttbk1	29.408	26.8367	22.9485	40.5451	21.5332	33.1289
ENSMUSG00000015605.6	Srf	690.905	285.928	307.219	314.443	361.291	672.711
ENSMUSG00000015647.9	Lama5	47.7167	24.7014	20.398	19.6836	16.9928	9.60632
ENSMUSG00000015652.9	Steap1	47.4365	76.8122	67.2534	111.128	76.9997	71.5078
ENSMUSG00000015653.13	Steap2	1351.92	1035.07	1068.05	621.576	746.443	936.151
ENSMUSG00000015656.17	Hspa8	48558.6	46026.5	40545.8	48657.3	38775.1	55913.7
ENSMUSG00000015659.12	Serac1	72.022	32.1182	104.799	26.4795	25.1803	40.2163
ENSMUSG00000015668.13	Pdzd11	837.384	1049.8	957.038	1077.93	973.643	1073.92
ENSMUSG00000015671.11	Psma2	2325.65	3095.55	2328.02	3305.94	3406.6	2841.34
ENSMUSG00000015672.4	Mrpl32	305.308	483.266	382.13	449.207	409.137	432.423
ENSMUSG00000015697.14	Setdb1	660.261	449.649	543.498	439.193	469.163	569.998
ENSMUSG00000015702.13	Anxa9	4.23762	6.97936	6.20604	18.3074	10.9354	4.17455
ENSMUSG00000015709.9	Arnt2	373.592	301.998	374.734	248.787	170.587	348.588
ENSMUSG00000015711.8	Prune1	491.249	436.767	532.128	455.402	517.232	511.335
ENSMUSG00000015714.11	Cers2	1544.8	1343.96	1386.63	1143.31	1293.9	1470.67
ENSMUSG00000015733.13	Capza2	2414.73	2296.79	2390.95	1962.38	2219.75	2289.17
ENSMUSG00000015745.9	Plekho1	49.356	51.2914	38.7585	61.8998	60.4818	51.461
ENSMUSG00000015747.5	Vps45	459.602	708.885	621.162	665.86	1065.7	767.331
ENSMUSG00000015748.13	Prpf3	527.462	544.178	703.307	830.968	845.482	524.818
ENSMUSG00000015749.12	Anp32e	2845.03	2903.98	2649.33	3375.5	3064.07	2774.39
ENSMUSG00000015750.15	Aph1a	1422.62	1524.9	1647.69	1855.59	1687.1	1855.87
ENSMUSG00000015755.16	Tab2	1818.1	1476.24	1715.42	1265.27	1457.97	1601.6
ENSMUSG00000015757.10	Ppil4	883.045	792.421	692.077	666.233	767.066	713.503
ENSMUSG00000015759.11	Cnih1	1093.92	1430.38	1164.14	1401.82	1591.38	1391.26
ENSMUSG00000015766.14	Eps8	1256.73	891.099	1141.11	667.121	758.121	1057.63
ENSMUSG00000015776.12	Med22	1210.87	1088.4	1047.59	1118.34	1055.47	1177.11
ENSMUSG00000015790.16	Surf1	855.729	1116.43	894.603	1414.8	1095.73	1025.71
ENSMUSG00000015804.14	Med28	1566.98	2229.33	1962.22	2679.49	2381.21	2188.28
ENSMUSG00000015806.12	Qdpr	3758.09	5767.32	4277.73	7073.07	6077.87	5254.24
ENSMUSG00000015829.13	Tnr	2699.55	1297.88	1930.31	1177.75	1277.02	1384.62
ENSMUSG00000015837.15	Sqstm1	8809.07	10725.8	9289.43	12255.7	10828.3	10179.9
ENSMUSG00000015839.6	Nfe2l2	663.866	659.204	709.628	682.586	732.737	687.584
ENSMUSG00000015846.15	Rxra	609.273	388.738	581.379	453.614	505.673	475.708
ENSMUSG00000015869.16	Prpsap1	703.488	753.674	668.347	953.466	827.234	737.746
ENSMUSG00000015879.8	Fam184b	58.342	38.8288	69.7936	46.1059	35.4807	37.2073
ENSMUSG00000015880.13	Ncapg	25.5697	33.3548	26.1332	21.625	21.1332	18.2037
ENSMUSG00000015882.18	Lcorl	1198.47	716.694	975.278	441.928	525.259	790.433
ENSMUSG00000015889.8	Lta4h	696.091	817.383	786.022	1129.04	913.477	871.276
ENSMUSG00000015932.8	Dstn	6829.81	7379.3	7231.6	7888.44	7873.16	8239.88
ENSMUSG00000015937.15	Macroh2a1	3021.74	3005.74	3423.1	4348.23	3105.73	3013.51
ENSMUSG00000015942.9	Gtf2ird2	429.173	459.085	424.797	345.775	419.464	371.242
ENSMUSG00000015943.11	Bola1	202.711	373.355	307.234	506.188	498.32	323.706
ENSMUSG00000015944.9	Castor2	4483.11	3369.9	4355.18	6642.42	4391.93	4749.15
ENSMUSG00000015950.13	Ncf1	14.518	16.8437	17.1179	10.188	4.39485	12.3452
ENSMUSG00000015961.8	Adss	948.42	919.81	944.48	903.775	948.132	1035.63
ENSMUSG00000015968.18	Cacna1d	2162.29	1264.9	1597.65	1290.27	1351.94	1236.7
ENSMUSG00000015971.5	Actr8	999.339	1014.72	971.382	1201.49	1221.86	1128.08
ENSMUSG00000015980.14	Lrrc27	97.7282	152.383	96.1902	130.355	112.383	83.5105
ENSMUSG00000015994.10	Fnta	1243.45	1666.3	1505.39	1770.03	1789.54	1466.24
ENSMUSG00000016018.4	Mtrex	985.963	922.545	936.867	755.183	800.641	991.409
ENSMUSG00000016028.10	Celsr1	128.06	76.6626	200.723	57.272	25.0766	138.931
ENSMUSG00000016128.14	Stard13	923.486	432.72	774.629	300.787	418.972	497.265
ENSMUSG00000016179.11	Camk1g	158.669	143.98	141.728	141.591	180.879	132.795
ENSMUSG00000016181.9	Utp25	215.585	204.785	231.367	110.24	316.576	214.289
ENSMUSG00000016200.14	Syt14	1704.35	1020.67	1491.82	901.749	1099.8	1196.72
ENSMUSG00000016206.6	H2-M3	449.289	530.051	523.294	554.724	512.767	514.544
ENSMUSG00000016239.11	Lonrf3	21.5118	27.1488	27.2393	11.2935	26.1628	15.7476
ENSMUSG00000016252.7	Atp5e	3167.58	6818.43	4188.16	8338.43	7078.69	5276.54
ENSMUSG00000016253.12	Nelfcd	614.225	763.127	698.282	940.328	1008.98	706.172
ENSMUSG00000016255.5	Tubb1	21.0346	14.4147	29.9708	8.17726	13.7199	14.3856
ENSMUSG00000016256.10	Ctsz	1245.68	1509.04	1534.08	1619.3	1592.26	1099.05
ENSMUSG00000016257.15	Prelid3b	783.478	933.61	840.96	851.657	911.409	837.348
ENSMUSG00000016262.14	Sertad4	103.69	135.183	140.506	114	91.694	95.7814
ENSMUSG00000016308.12	Ube2a	492.212	609.995	486.87	537.192	504.014	477.741
ENSMUSG00000016319.3	Slc25a5	4388.91	4977.77	4697.46	4945.68	4416.49	5041.01
ENSMUSG00000016344.14	Ppdpf	453.116	657.223	541.314	865.329	781.507	617.8
ENSMUSG00000016346.17	Kcnq2	52.5333	39.6778	36.619	56.4727	22.0268	44.2536
ENSMUSG00000016349.10	Eef1a2	600.418	572.945	745.508	857.239	546.614	659.151
ENSMUSG00000016356.18	Col20a1	57.4124	19.3733	87.5542	126.077	18.0887	67.3814
ENSMUSG00000016382.15	Pls3	547.508	545.332	591.025	503.915	563.389	599.538
ENSMUSG00000016386.15	Mpped2	193.711	206.368	194.414	177.133	244.737	201.185
ENSMUSG00000016409.4	Nkap	311.799	529.942	372.12	933.377	345.685	403.357
ENSMUSG00000016427.7	Ndufa1	2009.97	3544.71	2565.12	3678.33	3459.78	3026.69
ENSMUSG00000016477.18	E2f3	65.0059	84.0562	52.5841	82.2344	81.3024	66.7797
ENSMUSG00000016481.15	Cr1l	1417.85	1667.25	1383.16	1659.93	1686.74	1592.91
ENSMUSG00000016487.15	Ppfibp1	1086.79	754.593	1085	657.288	843.092	913.733
ENSMUSG00000016493.13	Cd46	34.8849	13.1659	16.4754	32.9843	19.2397	34.3903
ENSMUSG00000016495.12	Plgrkt	355.112	451.346	407.46	515.432	448.808	449.064
ENSMUSG00000016496.7	Cd274	299.26	207.437	251.033	153.157	206.768	260.047
ENSMUSG00000016503.17	Gtf3a	611.794	923.032	676.647	1052.14	947.868	867.262
ENSMUSG00000016510.11	Mtif3	466.364	647.914	573.256	728.567	629.682	633.673
ENSMUSG00000016520.7	Lnx2	308.954	243.848	227.268	85.3017	222.728	161.091
ENSMUSG00000016526.8	Dyrk3	350.364	250.308	218.271	259.042	234.61	309.468
ENSMUSG00000016528.10	Mapkapk2	984.458	861.825	1024.05	1032.24	1078.72	1035.73
ENSMUSG00000016534.15	Lamp2	6166.25	6143.04	6059.74	5009.09	6396.01	5904.16
ENSMUSG00000016541.10	Atxn10	3243.32	3477	3203.89	3674.65	3476.75	3691
ENSMUSG00000016552.13	Foxred2	526.444	368.629	477.822	404.607	245.486	446.564
ENSMUSG00000016554.9	Eif3d	2273.16	2837.6	2370.51	3353.2	2862.99	2731.88
ENSMUSG00000016559.14	H3f3b	11558.2	11344.4	9252.52	10305.7	11180.9	15376.9
ENSMUSG00000016619.10	Nup50	1164.52	1061.42	1143.6	1091.42	1083.73	1059.38
ENSMUSG00000016624.15	Phf21b	570.296	423.133	594.822	557.461	408.819	409.199
ENSMUSG00000016637.7	Ift27	296.994	472.268	357.884	599.867	464.765	422.693
ENSMUSG00000016664.16	Pacsin2	820.562	451.818	540.373	419.549	466.005	617.286
ENSMUSG00000016757.11	Ttll12	289.109	243.548	270.563	311.638	312.812	372.105
ENSMUSG00000016758.4	Bik	69.7154	124.383	70.0902	114.271	45.4792	67.3377
ENSMUSG00000016831.12	Tox4	1796.74	1427.79	1450.74	1393.74	1579.52	1699.92
ENSMUSG00000016833.14	Mrps18c	531.16	887.269	630.1	1016.46	1020.68	803.454
ENSMUSG00000016918.15	Sulf1	9.66106	8.8013	25.7695	7.57761	10.4929	3.3791
ENSMUSG00000016921.14	Srsf6	5025.42	4689.46	4298.26	3602.94	4559.39	5164.74
ENSMUSG00000016933.17	Plcg1	812.754	571.695	860.52	576.344	692.354	636.094
ENSMUSG00000016940.18	Kctd2	679.731	1003.83	860.388	1128.81	1108.72	919.49
ENSMUSG00000016942.6	Tmprss6	35.2387	45.0637	64.088	35.2541	23.9571	32.3957
ENSMUSG00000016946.6	Kctd5	310.847	302.42	328.413	293.609	296.161	272.722
ENSMUSG00000016984.7	Etaa1	267.516	220.58	254.214	164.936	219.238	234.349
ENSMUSG00000017009.3	Sdc4	1514.81	1660.62	1687.26	1965.85	1434.64	1516.77
ENSMUSG00000017057.9	Il13ra1	479.896	488.175	456.365	427.275	378.567	534.287
ENSMUSG00000017119.19	Nbr1	6084.99	4547.85	4917.92	4166.81	4116.76	5307
ENSMUSG00000017132.17	Cyth1	1123.66	801.543	878.581	845.103	923.874	857.179
ENSMUSG00000017144.8	Rnd3	98.8745	108.936	119.706	131.278	58.4038	158.895
ENSMUSG00000017146.12	Brca1	37.3951	37.0862	20.5059	11.1237	25.3104	29.3759
ENSMUSG00000017167.6	Cntnap1	38.4425	25.7982	22.9795	8.18083	5.81636	30.7407
ENSMUSG00000017176.17	Nt5c3b	288.164	408.283	327.196	458.832	441.793	414.392
ENSMUSG00000017188.3	Coa3	2564.59	3129.33	2627.59	2794.79	2798.22	2769.45
ENSMUSG00000017195.15	Zpbp2	11.8995	6.83025	15.7354	23.9954	25.7875	17.4833
ENSMUSG00000017204.4	Gsdma	88.6013	98.9044	80.9427	118.489	123.001	91.0047
ENSMUSG00000017210.14	Med24	933.053	469.892	684.01	541.533	540.315	860.435
ENSMUSG00000017221.14	Psmd3	1785.34	1814.58	1677.27	2190.77	1982.2	2008.18
ENSMUSG00000017264.16	Exosc10	861.89	956.792	816.054	966.798	965.864	1059.89
ENSMUSG00000017286.15	Glod4	1207.19	1051.39	1228.79	1238.44	1157.44	1205.96
ENSMUSG00000017288.15	Vps53	1081.03	1333.2	1225.92	1591.16	1582.61	1414.04
ENSMUSG00000017291.13	Taok1	1382.79	921.897	1193.79	787.939	893.58	971.564
ENSMUSG00000017299.13	Dnttip1	481.95	530.624	507.357	760.415	693.431	652.384
ENSMUSG00000017307.16	Acot8	254.667	299.595	279.072	340.563	383.643	313.549
ENSMUSG00000017311.15	Pyy	42507.6	54700	61755.6	78022.9	48856.2	56060.8
ENSMUSG00000017314.12	Mpp2	478.504	327.924	460.357	483.496	419.4	451.091
ENSMUSG00000017316.13	Ppy	47934.5	54459.9	70158.9	67527.4	40671.3	54604.1
ENSMUSG00000017376.15	Nlk	663.55	860.806	1148.59	1204.64	1069.87	1231.66
ENSMUSG00000017386.10	Traf4	142.724	125.479	187.601	239.106	195.55	169.043
ENSMUSG00000017390.15	Aldoc	280.615	363.509	249.977	421.602	258.199	276.808
ENSMUSG00000017400.10	Stac2	13.9066	12.5474	14.4921	12.3022	43.4473	7.2205
ENSMUSG00000017404.12	Rpl19	9500.09	16393.3	12361.2	23368.6	18541.4	14155.9
ENSMUSG00000017405.14	Nek8	46.8913	81.2193	80.601	72.2867	100.539	72.2589
ENSMUSG00000017418.14	Arl5b	203.741	278.018	244.389	418.413	290.146	264.069
ENSMUSG00000017421.18	Zfp207	2180.24	1974.36	2129.93	1698.99	1723.86	2050.55
ENSMUSG00000017428.16	Psmd11	1227.08	1327.19	1237.59	1467.84	1259.97	1299.83
ENSMUSG00000017446.14	C1qtnf1	52.1454	24.7954	23.083	13.1823	3.39852	13.8237
ENSMUSG00000017466.9	Timp2	380.711	501.331	421.32	593.373	486.194	578.953
ENSMUSG00000017478.15	Zc3h18	967.765	816.732	905.415	802.073	866.49	1041.41
ENSMUSG00000017485.11	Top2b	1778.5	1245.32	1537.13	1025.35	1218.33	1384.59
ENSMUSG00000017499.15	Cdc6	17.7448	38.9993	27.9235	61.3882	14.0503	10.9577
ENSMUSG00000017548.15	Suz12	1029.86	885.431	978.334	594.734	747.657	867.775
ENSMUSG00000017550.14	Atad5	77.9663	54.9877	51.9396	53.8973	33.1763	67.4524
ENSMUSG00000017561.16	Crlf3	132.259	111.056	135.449	86.1359	100.41	128.658
ENSMUSG00000017615.12	Tnfaip1	961.454	955.944	803.981	1142.79	1000.67	993.854
ENSMUSG00000017631.19	Abr	2565.94	1748.41	2241.32	1555.96	1997.5	2333.14
ENSMUSG00000017639.13	Rab11fip4	119.137	63.3853	123.493	76.8723	92.5318	117.352
ENSMUSG00000017652.16	Cd40	12.9002	15.1888	17.2464	11.5859	16.6556	8.17224
ENSMUSG00000017664.16	Slc35c2	967.931	1176.74	995.229	1301.21	1310.44	1093.67
ENSMUSG00000017667.9	Zfp334	254.693	240.348	257.46	208.573	219.022	231.52
ENSMUSG00000017670.16	Elmo2	483.323	396.889	569.499	432.017	443.105	479.864
ENSMUSG00000017677.11	Wsb1	226.026	215.943	209.483	163.789	159.581	202.845
ENSMUSG00000017679.16	Ttpal	603.657	542.073	533.533	425.191	584.196	548.24
ENSMUSG00000017686.17	Rhot1	873.38	850.925	856.648	741.059	713.661	869.125
ENSMUSG00000017688.14	Hnf4g	89.1747	65.6483	93.5151	26.5862	50.3053	58.248
ENSMUSG00000017692.8	Rhbdl3	198.544	175.188	239.609	248.766	204.511	191.074
ENSMUSG00000017697.3	Ada	41.8436	69.571	37.4453	54.5391	40.1483	59.0331
ENSMUSG00000017707.9	Serinc3	3981.84	3518	3711.46	3138.49	3626.17	3677.71
ENSMUSG00000017713.9	Tha1	230.223	291.523	296.872	481.062	373.583	263.84
ENSMUSG00000017715.11	Pgs1	419.041	443.629	425.811	446.877	473.507	434.149
ENSMUSG00000017716.15	Birc5	9.49151	63.1976	22.2366	26.7165	10.6191	10.2012
ENSMUSG00000017718.15	Afmid	43.9379	24.1682	37.804	24.1875	42.2607	26.3056
ENSMUSG00000017721.15	Pigt	1015.15	929.704	960.423	1017.16	951.594	1103.43
ENSMUSG00000017734.15	Dbndd2	131.614	206.147	208.259	331.723	271.603	238.257
ENSMUSG00000017740.17	Slc12a5	242.536	176.512	235.575	208.294	196.349	153.677
ENSMUSG00000017747.13	Ghdc	463.082	549.807	569.014	694.752	532.523	580.688
ENSMUSG00000017756.9	Slc12a7	2211.97	1463.58	1729.96	1058.17	1269.72	1573.48
ENSMUSG00000017760.16	Ctsa	2071.8	1942.83	1949.58	1928.44	1956.64	2080.31
ENSMUSG00000017764.2	Zswim1	310.249	333.454	287.614	406.094	343.035	337.869
ENSMUSG00000017765.17	Slc12a4	106.609	100.629	93.6952	75.2276	84.6313	112.745
ENSMUSG00000017774.19	Myo1c	879.727	745.235	1002.29	692.852	812.845	944.357
ENSMUSG00000017776.15	Crk	1626.8	1344.2	1496.81	1007.63	1393.86	1327.97
ENSMUSG00000017778.14	Cox7c	2370.97	3767.02	2912.34	4316.47	4010.24	3570.71
ENSMUSG00000017781.17	Pitpna	1481.2	1658.13	1298.95	1742.48	1650.88	1653.69
ENSMUSG00000017801.15	Mlx	1117.33	965.17	902.333	908.794	928.63	1077.75
ENSMUSG00000017802.14	Retreg3	1305.49	1354.56	1476	1584.12	1243.66	1424.82
ENSMUSG00000017830.15	Dhx58	51.8422	36.0243	59.0688	56.1936	81.3532	30.3076
ENSMUSG00000017831.8	Rab5a	2673.8	2309.09	2279.96	1706.51	1998.83	2520.69
ENSMUSG00000017837.12	Nkiras2	836.323	739.378	787.563	750.926	760.471	840.584
ENSMUSG00000017843.14	Ppp2r5c	3947.9	4220.96	4169.49	4649.03	4553.11	4237.74
ENSMUSG00000017858.12	Ift52	1151.88	1144.38	1144.14	1256.12	1285.43	1222.02
ENSMUSG00000017861.11	Mybl2	59.5286	22.3302	37.2696	76.7065	22.1149	38.4563
ENSMUSG00000017868.16	Sgk2	195.134	282.513	264.73	218.904	189.095	168.156
ENSMUSG00000017929.13	B4galt5	586.895	457.815	499.005	391.029	448.487	396.672
ENSMUSG00000017943.15	Gdap1l1	982.893	1269.21	1184.69	1760.1	1225.16	1407.73
ENSMUSG00000017950.16	Hnf4a	690.885	456.204	646.946	500.832	539.303	556.274
ENSMUSG00000017978.18	Cadps2	334.317	349.486	378.442	358.814	374.158	367.984
ENSMUSG00000017999.16	Ddx27	574.687	574.751	531.489	613.749	594.356	597.921
ENSMUSG00000018001.18	Cyth3	273.456	201.173	223.496	157.465	196.572	218.226
ENSMUSG00000018008.8	Cyth4	36.6927	39.433	48.2349	47.2295	19.9867	28.3012
ENSMUSG00000018012.11	Rac3	45.6384	58.9899	44.1009	41.3938	69.6594	37.8591
ENSMUSG00000018040.9	Rrp7a	1306.83	1375.17	1551.88	1613.58	1592.59	1444.63
ENSMUSG00000018042.18	Cyb5r3	8113.98	9211.23	8803.49	13164.4	10432.1	9352.87
ENSMUSG00000018068.13	Ints2	643.477	345.299	431.632	285.738	315.911	450.548
ENSMUSG00000018076.12	Med13l	587.437	301.34	462.319	276.735	295.416	363.574
ENSMUSG00000018102.5	H2bc4	2260.19	2989.91	2922.85	3339.18	2956.12	2978.06
ENSMUSG00000018126.15	Baiap2l2	59.4307	92.9203	46.0071	98.3402	53.9717	81.5558
ENSMUSG00000018143.10	Mafk	640.762	507.553	465.098	502.539	531.168	728.54
ENSMUSG00000018160.15	Med1	642.774	614.546	559.933	708.476	684.214	744.498
ENSMUSG00000018166.8	Erbb3	44.7034	40.4263	59.4974	31.0554	26.5346	37.5906
ENSMUSG00000018167.10	Stard3	375.979	340.022	407.207	387.206	439.45	402.289
ENSMUSG00000018168.8	Ikzf3	114.063	202.886	181.523	247.702	170.5	143.749
ENSMUSG00000018169.12	Mfng	21.0962	20.1506	38.7895	14.9303	3.51158	17.4742
ENSMUSG00000018171.9	Vmp1	1472.71	1306.46	1370.77	1345.02	1353.43	1430.66
ENSMUSG00000018189.12	Uchl5	590.506	715.604	577.798	718.589	568.475	676.8
ENSMUSG00000018196.18	Glrx2	527.105	778.582	558.933	748.193	733.039	570.214
ENSMUSG00000018199.9	Ro60	2262.07	1950.28	2029.18	2290.51	2340.51	2054.99
ENSMUSG00000018209.15	Stk4	965.258	882.334	903.559	717.203	818.721	841.268
ENSMUSG00000018217.12	Pmp22	93.6822	104.053	114.075	139.919	61.3611	126.861
ENSMUSG00000018239.9	Zcchc10	160.437	188.126	144.463	191.996	187.476	177.485
ENSMUSG00000018286.6	Psmb6	2236.35	3593.66	2658.43	4675.21	4026.31	3217.76
ENSMUSG00000018287.12	Spag7	737.992	1052.11	1055.51	1073.71	1130.56	1007.78
ENSMUSG00000018293.4	Pfn1	1703.15	2330.48	1805.06	2520.42	2260.76	2205.05
ENSMUSG00000018322.10	Tomm34	886.589	774.425	989.714	990.297	793.93	1021.69
ENSMUSG00000018326.9	Ywhab	3145.57	3228.66	3126.5	3571.81	3187.48	3626.27
ENSMUSG00000018334.18	Ksr1	21.2586	6.3663	8.98949	5.98185	22.0356	27.5414
ENSMUSG00000018339.11	Gpx3	9419.2	10418.2	12427.9	14249.2	9027.07	11233.2
ENSMUSG00000018340.13	Anxa6	2986.58	3082.61	3363.28	3895.98	3533.85	3450.9
ENSMUSG00000018347.16	Zkscan6	373.967	342.331	351.373	431.604	398.387	324.869
ENSMUSG00000018362.14	Kpna2	1379.57	1834.48	1483.61	1615.16	1876.33	1318.19
ENSMUSG00000018363.16	Smurf2	743.77	523.101	720.426	492.209	521.587	582.371
ENSMUSG00000018372.13	Cep95	255.6	258.804	297.98	201.871	197.915	206.843
ENSMUSG00000018377.10	Vezf1	1699.39	1416.35	1436.77	1325.48	1292.13	1431.73
ENSMUSG00000018378.13	Cuedc1	860.137	934.306	986.34	1277.15	1082.63	890.868
ENSMUSG00000018379.17	Srsf1	2859.44	2658.39	2793.25	2680.77	2478.78	2398.58
ENSMUSG00000018387.12	Shroom1	22.1076	69.0345	29.688	37.9188	13.9549	21.9789
ENSMUSG00000018395.19	Kif3a	640.88	814.01	610.262	867.7	789.2	660.333
ENSMUSG00000018398.18	2022-09-08	570.255	341.472	567	452.378	462.28	511.696
ENSMUSG00000018401.17	Mtmr4	1171.5	741.166	677.492	688.232	675.408	992.48
ENSMUSG00000018405.7	Mrm1	247.781	345.588	232.614	365.493	308.92	234.965
ENSMUSG00000018411.17	Mapt	1064.44	1015.1	1096.34	1377.99	1151.48	1290.43
ENSMUSG00000018412.16	Kansl1	1324.66	728.602	1187.4	658.088	788.896	1013.57
ENSMUSG00000018415.14	Gid4	889.204	714.998	771.973	718.184	713.043	783.427
ENSMUSG00000018417.14	Myo1b	525.845	328.088	620.894	274.449	428.507	439.232
ENSMUSG00000018425.18	Dhx40	2337.39	2185.43	1959.07	1777.08	2036.82	2182.06
ENSMUSG00000018427.8	Ypel2	1039.42	828.688	946.867	807.772	785.36	870.613
ENSMUSG00000018428.15	Akap1	332.11	283.02	254.305	285.242	298.367	317.194
ENSMUSG00000018433.14	Nol11	617.59	570.092	571.869	414.794	583.072	595.707
ENSMUSG00000018442.13	Derl2	3063.59	3304.24	2587.39	3311.16	2753.77	3110.51
ENSMUSG00000018446.8	C1qbp	456.181	679.955	411.768	596.47	587.471	574.071
ENSMUSG00000018449.12	Rpain	100.199	109.222	116.026	186.077	153.127	132.785
ENSMUSG00000018451.7	6330403K07Rik	87.0901	106.717	135.112	136.328	59.1878	110.468
ENSMUSG00000018470.8	Kcnab3	394.435	448.57	387.696	353.792	286.204	264.917
ENSMUSG00000018474.18	Chd3	2930.08	2323.28	3518.74	3428.35	2287.06	2492.89
ENSMUSG00000018476.7	Kdm6b	875.672	463.582	686.454	530.907	447.577	603.27
ENSMUSG00000018481.9	Appbp2	1277.15	847.423	1107.49	757.23	908.585	929.497
ENSMUSG00000018500.2	Adora2b	77.554	100.52	126.204	80.9951	21.4867	93.7707
ENSMUSG00000018501.17	Ncor1	3579.85	5232.28	4445.35	8293.06	4372.06	4232.26
ENSMUSG00000018509.8	Cenpv	507.143	669.475	621.792	699.996	690.407	654.579
ENSMUSG00000018537.16	Pcgf2	310.072	317.487	371.937	371.858	391.757	301.92
ENSMUSG00000018541.10	Cwc25	556.274	518.585	499.899	599.591	542.552	524.495
ENSMUSG00000018547.8	Pip4k2b	445.577	342.163	445.964	388.076	440.185	422.559
ENSMUSG00000018548.15	Trim37	1993.63	1307.15	1948.96	1359.53	1039.04	1664.45
ENSMUSG00000018554.13	Ybx2	16.1884	5.83074	8.51284	3.69856	11.7842	5.67135
ENSMUSG00000018559.16	Ctdnep1	937.648	1125.03	1022.74	1465.62	1223.98	1111.97
ENSMUSG00000018565.17	Elp5	640.109	631.667	594.586	868.103	736.655	854.311
ENSMUSG00000018567.14	Gabarap	6959.57	10380.1	8580.07	11506.2	11254.6	9640.25
ENSMUSG00000018569.12	Cldn7	1187.7	1776.68	1179.49	1972.51	1746.23	1471.34
ENSMUSG00000018572.10	Phf23	742.562	869.562	864.582	1201.26	1071.47	822.638
ENSMUSG00000018574.14	Acadvl	1383.8	1765.52	1669.87	2371.87	2021.96	1651.2
ENSMUSG00000018581.15	Dnah11	133.989	95.5283	117.917	97.3114	53.5948	66.8974
ENSMUSG00000018583.5	G3bp1	2223.29	2265.03	2209.06	2228.44	2192.74	2294
ENSMUSG00000018585.9	Atox1	379.622	606.345	519.719	890.292	721.971	528.04
ENSMUSG00000018599.5	Mief2	205.024	211.084	179.576	189.521	220.335	167.301
ENSMUSG00000018634.10	Crhr1	23.3524	17.7449	28.9825	38.2593	14.6364	20.4308
ENSMUSG00000018648.15	Dusp14	121.898	149.145	123.23	115.365	164.202	115.731
ENSMUSG00000018651.14	Tada2a	264.526	347.8	284.014	329.766	222.045	245.749
ENSMUSG00000018659.12	Pnpo	915.134	851.544	735.161	804.773	829.544	870.716
ENSMUSG00000018661.17	Cog1	1701.1	1992.25	1913.21	2704.48	2154.76	1862.86
ENSMUSG00000018666.13	Cbx1	1292.94	1522.48	1396.64	1547.24	1468.7	1471.43
ENSMUSG00000018669.14	Cdk5rap3	2848.53	3925.15	3462.25	4881.98	4484.01	3411.47
ENSMUSG00000018672.15	Copz2	951.866	1437.41	1021.07	1525.58	1495.36	1097.58
ENSMUSG00000018677.9	Slc25a39	3173.9	3672.93	3291.13	5341.32	4234.91	3770.09
ENSMUSG00000018678.13	Sp2	227.477	169.154	211.87	172.458	193.019	221.305
ENSMUSG00000018697.14	Aatf	412.873	463.672	360.015	433.06	479.4	501.966
ENSMUSG00000018698.15	Lhx1	91.5143	68.1708	108.132	56.8541	60.3	127.422
ENSMUSG00000018707.13	Dync1h1	5627.08	4619.15	5994.56	8131.86	5608.98	5576.09
ENSMUSG00000018733.10	Pex12	434.709	431.183	367.527	440.519	453.071	428.274
ENSMUSG00000018736.14	Ndel1	1799.86	1567.59	1749.92	1388.34	1619.22	1726.7
ENSMUSG00000018740.14	Slc25a35	217.181	180.678	177.847	121.683	207.946	174.622
ENSMUSG00000018750.14	Zbtb4	2169.32	1178.47	1338.52	1366.97	1419.92	1287.62
ENSMUSG00000018752.19	Tnfsfm13	98.6843	100.825	82.1929	83.7492	115.95	83.0481
ENSMUSG00000018761.14	Mpdu1	455.536	586.421	528.166	661.168	603.201	537.437
ENSMUSG00000018765.5	Fxr2	2476.38	1667.49	2438.21	2205.71	2345.03	2228.77
ENSMUSG00000018770.9	Atp5g3	3553.11	5339.96	3912.94	5624.57	5222.32	4740.05
ENSMUSG00000018796.13	Acsl1	381.713	434.005	422.446	278.428	312.689	334.175
ENSMUSG00000018800.14	Abca5	2048.58	1228.37	1561.65	909.353	1295.61	1211.97
ENSMUSG00000018809.2	Smyd4	455.636	449.764	473.963	414.014	439.205	382.259
ENSMUSG00000018820.13	Zfyve27	1179.78	998.805	1095.17	1128.29	1150.24	1090.53
ENSMUSG00000018821.3	Avpi1	85.457	132.845	95.537	190.834	200.998	106.92
ENSMUSG00000018822.7	Sfrp5	1594.59	1542.95	1574.45	1226.9	1478.61	1366.1
ENSMUSG00000018841.17	Rad51d	328.548	262.328	307.225	334.367	354.477	305.325
ENSMUSG00000018846.8	Pank3	2322.67	1270.59	1870.07	851.968	1218.76	1435.47
ENSMUSG00000018848.4	Rars	1367.1	1503.38	1204.29	1649.36	1660.56	1756.58
ENSMUSG00000018849.6	Wwc1	227.809	91.3278	194.424	91.107	123.061	239.851
ENSMUSG00000018858.15	Mrpl58	726.814	1172.13	782.327	1422.79	1187.56	929.57
ENSMUSG00000018861.8	Fdxr	217.422	256.399	284.173	460.667	346.625	290.786
ENSMUSG00000018865.9	Sult4a1	278.292	272.351	273.974	227.821	187.619	247.605
ENSMUSG00000018882.12	Mrpl45	262.277	394.425	339.964	504.415	389.021	406.443
ENSMUSG00000018899.16	Irf1	709.733	878.517	824.146	803.745	721.539	793.823
ENSMUSG00000018900.7	Slc22a5	215.58	216.178	228.21	191.202	190.413	237.594
ENSMUSG00000018906.14	P4ha2	511.571	620.392	527.443	514.763	341.609	455.177
ENSMUSG00000018909.15	Arrb1	77.8586	42.3677	43.6038	25.4007	51.2334	45.6898
ENSMUSG00000018920.11	Cxcl16	25.583	31.2728	30.3832	97.1971	30.86	39.0048
ENSMUSG00000018921.11	Pelp1	670.613	769.451	709.023	1028.71	897.16	845.604
ENSMUSG00000018923.13	Med11	281.361	453.326	360.157	450.001	431.079	346.87
ENSMUSG00000018931.3	Natd1	274.53	221.156	298.473	265.604	270.233	276.027
ENSMUSG00000018932.9	Map2k3	281.479	262.076	260.759	279.419	310.551	308.453
ENSMUSG00000018965.11	Ywhah	2840.66	3086.8	3200.84	3100.97	3135.16	3359.85
ENSMUSG00000018974.7	Sart3	790.888	748.369	789.302	653.339	766.369	840.923
ENSMUSG00000018983.9	E2f2	132.296	151.657	156.679	168.202	170.494	131.469
ENSMUSG00000018995.12	Nars2	444.878	447.253	442.895	291.444	309.121	489.791
ENSMUSG00000018999.14	Slc35b4	1815.23	1090.72	1386.98	736.548	842.048	1277.47
ENSMUSG00000019039.14	Dalrd3	1009.51	1057.3	1008.36	1072.08	1266.65	1159.38
ENSMUSG00000019054.13	Fis1	1913.54	3289.99	2526.05	4008.37	3452.44	2899.74
ENSMUSG00000019055.15	Plod1	511.391	489.529	464.083	378.899	397.361	493.91
ENSMUSG00000019066.13	Rab3d	4660.09	4552.04	4388.29	4010.52	4443.49	4078.89
ENSMUSG00000019080.8	Mfsd3	42.9236	198.726	85.3192	136.628	55.5485	97.3054
ENSMUSG00000019082.18	Slc25a22	848.888	654.849	666.741	556.768	537.59	740.374
ENSMUSG00000019087.13	Atp6ap1	6152.67	6023.53	6304.07	5856.25	6407.96	6625.94
ENSMUSG00000019088.13	Dnase1l1	27.5931	35.7313	40.6807	26.0245	33.0775	37.7522
ENSMUSG00000019124.10	Scrn1	2351.06	2718.42	2505.62	2780.83	2844.59	2438.86
ENSMUSG00000019132.11	BC005537	3867.8	2818.93	3509.09	2480.72	3237.77	3579.92
ENSMUSG00000019139.10	Isyna1	548.251	555.145	537.645	595.536	567.034	611.592
ENSMUSG00000019143.15	Hars2	547.619	455.726	590.086	509.256	543.505	502.755
ENSMUSG00000019146.2	Cacng2	35.2723	39.2469	23.4694	34.7832	17.2259	31.7667
ENSMUSG00000019158.9	Tmem160	356.799	696.092	498.754	977.594	774.365	575.447
ENSMUSG00000019173.11	Rab5c	1997.19	1845.68	2088.62	2064.15	1935.61	2124.75
ENSMUSG00000019179.10	Mdh2	3203.03	4115.83	3695.01	5396.76	4266.9	3992.68
ENSMUSG00000019188.16	H13	5013.85	6004.4	4741.65	6946.59	6050.62	5493
ENSMUSG00000019189.13	Rnf145	1942.37	1425.55	1688.88	1340.01	1426.96	1775.35
ENSMUSG00000019194.15	Scn1b	76.5972	81.0867	100.677	92.669	78.6937	73.388
ENSMUSG00000019210.10	Atp6v1e1	4882.98	6014.74	5471.93	6025.87	6121.47	5900.78
ENSMUSG00000019214.14	Chtf18	14.4743	48.5089	18.3135	78.9776	40.2389	14.8569
ENSMUSG00000019235.9	Rps6kl1	145.906	189.102	170.863	244.363	197.76	198.365
ENSMUSG00000019254.16	Ppp1r12c	958.296	1106.01	1132.45	1602.92	1387.29	1020.13
ENSMUSG00000019256.17	Ahr	57.3983	36.4995	70.1254	34.431	26.9558	37.848
ENSMUSG00000019261.3	Map1s	558.343	375.284	445.849	504.299	491.606	472.744
ENSMUSG00000019295.8	Tmem129	462.591	427.397	417.335	359.743	404.42	438.834
ENSMUSG00000019297.9	Nop9	269.225	292.749	290.44	367.907	392.773	296.342
ENSMUSG00000019301.5	Hsd17b1	12.7067	8.53259	14.0236	11.7255	10.1834	16.4612
ENSMUSG00000019302.16	Atp6v0a1	2900.88	2074.85	2331.63	2360.74	2082.92	2649.14
ENSMUSG00000019303.14	Psmc3ip	46.5231	57.858	63.0616	74.8962	85.118	48.254
ENSMUSG00000019312.10	Grb7	786.861	875.914	978.191	866.209	944.732	988.911
ENSMUSG00000019320.14	Noxo1	107.057	171.577	140.091	130.567	231.868	91.9496
ENSMUSG00000019338.13	Zfp687	1126.92	623.685	886.716	692.237	733.219	831.38
ENSMUSG00000019362.8	D8Ertd738e	1366.21	2469.83	1754.66	3099.96	2677.8	2142.96
ENSMUSG00000019368.13	Sec14l4	75.3584	78.4374	90.3911	61.3015	60.9955	82.0111
ENSMUSG00000019370.10	Calm3	6223.27	6569.62	6891.31	8138.32	7920.31	7572.39
ENSMUSG00000019373.11	Cops3	1501.92	2051.71	1608.74	2101.87	2019.21	1705.13
ENSMUSG00000019428.16	Fkbp8	3033.38	3699.18	3581.75	5227.02	4969.58	3806.78
ENSMUSG00000019429.7	Ffar3	297.272	279.263	357.113	481.332	292.218	278.107
ENSMUSG00000019432.15	Ddx39b	2834.16	3234.76	2903.45	3508.47	3167.93	3178.14
ENSMUSG00000019433.9	Gipc1	464.613	444.132	465.31	533.717	577.645	521.558
ENSMUSG00000019437.17	Tlcd1	200.313	164.241	158.936	177.272	240.462	168.349
ENSMUSG00000019461.12	Plscr3	285.078	291.613	311.146	346.96	350.437	379.573
ENSMUSG00000019464.6	Ptger1	4.12739	6.41878	5.35821	16.7032	3.36739	9.16476
ENSMUSG00000019467.15	Arhgef25	260.585	315.55	324.011	275.358	442.042	302.617
ENSMUSG00000019470.12	Xab2	778.943	838.873	834.65	1127.32	962.016	935.962
ENSMUSG00000019471.10	Cdc37	2879.32	3205.55	3356.32	3958.34	4099.43	3508.84
ENSMUSG00000019478.16	Rab4a	378.25	426.348	442.361	508.446	436.361	512.497
ENSMUSG00000019487.11	Trip10	123.778	108.836	117.183	133.88	172.156	139.45
ENSMUSG00000019494.14	Cops6	989.656	1325.09	995.95	1465.89	1582.33	1303.51
ENSMUSG00000019505.7	Ubb	53828	65056.3	60212.2	70805.4	66973.9	68109.3
ENSMUSG00000019518.11	Ap4m1	442.882	387.792	458.376	400.292	407.398	377.94
ENSMUSG00000019528.18	Gyg	510.014	618.601	623.016	702.521	684.913	676.312
ENSMUSG00000019539.11	Rcn3	336.565	410.365	498.361	371.707	206.719	371.241
ENSMUSG00000019558.14	Slc6a8	423.051	396.061	389.968	337.158	353.51	365.222
ENSMUSG00000019564.12	Arid3a	216.171	212.725	162.379	148.201	156.109	178.344
ENSMUSG00000019577.6	Pdk4	503.539	428.719	363.464	201.346	265.252	327.434
ENSMUSG00000019578.11	Ubxn6	1468.71	1968.68	1664.88	2532.07	2581.99	1794.09
ENSMUSG00000019579.13	Mydgf	2154.48	3092.43	2417.34	3386.89	3183.07	2850.24
ENSMUSG00000019590.16	Cyb561	2612.7	2482.59	2570.51	2712.36	3086.34	3027.66
ENSMUSG00000019647.16	Sema6a	35.2303	31.0097	47.0396	36.0423	22.5529	36.1783
ENSMUSG00000019659.8	Ccdc12	872.001	1394.57	1129.94	1772.37	1522.21	1228.83
ENSMUSG00000019689.4	Fmc1	283.969	383.896	331.801	494.04	431.7	418.957
ENSMUSG00000019699.16	Akt3	1479.63	1147.29	1386.16	991.322	1174.83	1219.12
ENSMUSG00000019710.13	Mrpl24	1189.86	1906.87	1521.43	2096.91	1960.29	1602.43
ENSMUSG00000019715.14	Gle1	783.81	815.511	836.84	854.693	1001.77	843.089
ENSMUSG00000019718.8	L3hypdh	16.5089	12.0599	22.7112	26.2269	39.6325	42.4919
ENSMUSG00000019726.12	Lyst	544.274	359.187	531.382	275.813	294.891	348.429
ENSMUSG00000019731.13	Slc35e1	1416.57	1176.29	1083.38	1063.35	1111.29	1290.62
ENSMUSG00000019732.14	Calr3	48.885	66.1618	51.3837	67.4978	65.171	52.1802
ENSMUSG00000019734.16	Tmc4	1809.05	1782.03	1750.2	2292.72	2009.47	1982.52
ENSMUSG00000019737.14	Syne4	693.926	909.222	665.313	805.069	866.942	853.912
ENSMUSG00000019738.15	Polr2i	380.426	541.808	434.379	798.995	586.026	523.346
ENSMUSG00000019761.10	Krt10	194.349	239.432	217.473	281.248	344.52	231.238
ENSMUSG00000019762.4	Iyd	5.06435	11.3354	9.16819	5.99179	11.1081	5.55808
ENSMUSG00000019763.11	Rmnd1	278.27	434.829	420.441	413.59	356.996	428.374
ENSMUSG00000019768.16	Esr1	6182.95	3106.99	3780.76	2616.17	2938.97	2519.43
ENSMUSG00000019773.7	Fbxo5	39.0338	58.9404	48.5377	49.9465	28.459	34.3584
ENSMUSG00000019774.8	Mtrf1l	213.484	203.715	184.031	221.247	304.531	285.115
ENSMUSG00000019775.17	Rgs17	396.255	483.329	609.184	591.916	482.662	370.896
ENSMUSG00000019777.16	Hdac2	1730.07	2199.96	1986.77	2210.81	1991.13	1923.48
ENSMUSG00000019779.15	Frk	1092.68	786.972	900.957	590.901	648.05	883.413
ENSMUSG00000019782.10	Rwdd1	2156.84	3403.08	2207.53	3394.31	3087.36	2708.33
ENSMUSG00000019790.17	Stxbp5	707.871	583.634	689.59	527.143	529.207	756.76
ENSMUSG00000019791.12	Hint3	470.338	679.114	515.099	728.314	770.647	557.241
ENSMUSG00000019792.8	Trmt11	250.071	292.947	211.374	229.17	255.226	230.835
ENSMUSG00000019794.13	Katna1	775.908	1285.58	883.523	1634.98	1549.29	1201.59
ENSMUSG00000019795.17	Pcmt1	1853.13	2132.42	1795.88	2235.62	2291.45	2149.92
ENSMUSG00000019796.12	Lrp11	4638.49	3553.95	4358.67	3192.29	3763.82	4294.94
ENSMUSG00000019797.11	1700021F05Rik	194.999	403.212	323.844	573.258	517.912	360.833
ENSMUSG00000019802.13	Sec63	4948.16	6470.52	4829.19	6984.56	6101.99	5138.33
ENSMUSG00000019804.12	Snx3	2063.7	2182.78	2026.1	2093.34	2054.13	2265.49
ENSMUSG00000019806.13	Aig1	1077.02	1243.28	1235.12	1399.61	1363.96	1352.59
ENSMUSG00000019808.8	Adat2	32.8213	52.4156	54.1209	62.1671	48.631	60.5396
ENSMUSG00000019809.16	Pex3	788.295	850.767	764.459	722.619	716.608	783.944
ENSMUSG00000019810.15	Fuca2	1087.59	1371.66	1310.09	1260.22	1326.29	1207.25
ENSMUSG00000019813.16	Cep57l1	93.4125	103.495	93.3155	93.8554	91.5961	71.5016
ENSMUSG00000019814.5	Ltv1	560.634	666.603	493.117	546.507	638.02	670.047
ENSMUSG00000019817.18	Plagl1	82.7999	43.9488	75.6833	33.58	38.5266	46.1517
ENSMUSG00000019818.15	Cd164	26372.5	19451.5	23125.1	17162.1	20700.7	24809.4
ENSMUSG00000019820.11	Utrn	2791.82	1931.18	1943.84	1559.77	1770.36	1666.47
ENSMUSG00000019822.12	Smpd2	563.449	773.409	620.98	722.473	705.44	746.085
ENSMUSG00000019826.11	Zbtb24	477.574	475.824	460.601	472.188	444.273	469.755
ENSMUSG00000019831.14	Wasf1	52.2004	53.7454	61.145	59.8795	59.7524	61.2743
ENSMUSG00000019832.5	Rab32	12.7324	6.09599	12.7591	11.5529	12.7428	5.48576
ENSMUSG00000019837.8	Gtf3c6	526.986	790.529	543.971	1091.54	784.661	752.991
ENSMUSG00000019838.11	Slc16a10	6209.25	4684.25	5142.59	3470.66	4664.15	5087.48
ENSMUSG00000019841.15	Rev3l	990.449	550.037	1054.02	517.041	707.665	718.387
ENSMUSG00000019842.6	Traf3ip2	245.79	375.24	290.613	355.433	304.169	347.241
ENSMUSG00000019843.14	Fyn	179.116	189.092	197.341	171.695	225.906	197.529
ENSMUSG00000019845.8	Tube1	38.5565	29.3149	35.1014	25.8818	45.9049	63.1127
ENSMUSG00000019849.11	Prep	632.005	448.286	517.489	443.165	484.551	577.498
ENSMUSG00000019850.11	Tnfaip3	228.191	147.766	140.084	149.528	111.959	280.831
ENSMUSG00000019851.8	Perp	182.866	247.567	197.731	197.179	216.562	229.367
ENSMUSG00000019852.7	Arfgef3	4251.34	2877.75	3863.72	2794.11	2729.48	3131.59
ENSMUSG00000019853.6	Hebp2	24.4554	13.8638	13.4809	18.5204	25.3274	24.3452
ENSMUSG00000019854.17	Reps1	810.449	681.839	863.345	839.233	847.605	781.707
ENSMUSG00000019856.14	Fam184a	611.688	507.628	724.051	414.114	565.35	662.385
ENSMUSG00000019857.7	Asf1a	326.166	334.903	334.692	320.551	373.396	320.097
ENSMUSG00000019861.15	Gopc	994.547	665.764	797.882	599.735	686.121	770.272
ENSMUSG00000019863.7	Qrsl1	128.403	184.222	163.196	153.645	176.741	198.547
ENSMUSG00000019864.14	Rtn4ip1	298.921	308.549	322.779	439.016	407.187	367.501
ENSMUSG00000019866.15	Crybg1	151.414	120.7	159.746	151.481	146.205	149.941
ENSMUSG00000019868.16	Vta1	754.496	823.498	792.283	846.91	893.202	810.74
ENSMUSG00000019872.13	Smpdl3a	472.147	526.408	558.461	638.733	507.921	488.839
ENSMUSG00000019873.8	Reep3	717.856	612.31	737.426	624.668	704.703	679.464
ENSMUSG00000019876.15	Pkib	291.102	221.004	255.837	231.074	217.851	240.399
ENSMUSG00000019877.10	Serinc1	9857.2	9016.19	8744.94	6931.71	8255.96	8672.9
ENSMUSG00000019878.8	Hsf2	590.975	507.852	626.008	426.736	538.651	611.911
ENSMUSG00000019883.11	Echdc1	1058.91	919.225	1010.16	704.057	924.072	1060.7
ENSMUSG00000019889.10	Ptprk	274.816	274.054	330.919	294.591	306.576	350.655
ENSMUSG00000019891.15	Dcbld1	97.5168	88.4374	102.566	96.9747	73.4683	74.2161
ENSMUSG00000019893.13	Ros1	3.1318	2.60281	2.27282	4.62851	12.7166	2.33755
ENSMUSG00000019897.8	Ccdc59	726.403	767.348	682.701	798.775	830.785	737.155
ENSMUSG00000019899.17	Lama2	79.8585	39.8086	41.582	5.34142	51.2006	43.1034
ENSMUSG00000019900.19	Rfx6	2382.13	1641.02	2273.22	1728.94	1529.19	1754.72
ENSMUSG00000019905.8	Gprc6a	73.8833	47.6129	52.2071	52.4082	43.2909	52.2857
ENSMUSG00000019907.10	Ppp1r12a	1168.33	1131.98	1122.88	1318.3	1017.93	1053.13
ENSMUSG00000019913.4	Sim1	321.355	197.968	300.352	190.989	218.758	260.544
ENSMUSG00000019916.14	P4ha1	2005.07	1552.19	1868.45	1506.8	1548.56	1773.05
ENSMUSG00000019917.10	2022-09-10	316.014	323.929	324.958	248.225	264.088	347.766
ENSMUSG00000019920.18	Lims1	668.577	513.928	571.198	380.193	487.563	530.908
ENSMUSG00000019923.14	Zwint	3003.43	3238.3	2957.75	3151.79	3179.64	3335.33
ENSMUSG00000019927.6	Ube2d1	275.263	244.076	299.133	257.658	316.476	282.133
ENSMUSG00000019933.7	Mrln	1099.75	2090.71	1710.5	2263.7	2158.3	1703.87
ENSMUSG00000019942.13	Cdk1	44.0215	67.7463	52.5603	25.2775	43.7203	25.4912
ENSMUSG00000019943.10	Atp2b1	3439.02	4303.32	3308.99	5999.33	2875	3281.13
ENSMUSG00000019944.14	Rhobtb1	2631.61	2060.36	2194.29	1773.23	1918.28	1843.45
ENSMUSG00000019945.10	Cabcoco1	164.124	245.704	176.138	118.963	156.044	157.303
ENSMUSG00000019947.10	Arid5b	329.055	201.523	326.961	126.205	122.203	274.666
ENSMUSG00000019948.4	Actr6	180.718	212.24	192.859	181.012	221.28	226.263
ENSMUSG00000019951.10	Uhrf1bp1l	889.179	780.776	1028.24	663.035	897.251	874.57
ENSMUSG00000019952.15	Poc1b	657.628	604.643	596.769	710.111	704.437	598.642
ENSMUSG00000019960.8	Dusp6	311.735	266.373	131.786	161.996	233.49	225.285
ENSMUSG00000019961.17	Tmpo	2292.49	2110.78	2256.26	1721.98	1919.28	2017.04
ENSMUSG00000019969.14	Psen1	1202.53	883.212	1111.74	1015.68	942.231	1042.37
ENSMUSG00000019970.15	Sgk1	141.459	111.999	100.454	221.428	123.111	144.096
ENSMUSG00000019971.10	Cep290	748.339	731.809	693.582	726.172	870.296	627.798
ENSMUSG00000019975.12	Ikbip	1084.16	1519.92	1152.11	1689.6	1674.57	1343.01
ENSMUSG00000019977.16	Hbs1l	1477.69	1599.08	1425.31	1488.01	1370.17	1376.31
ENSMUSG00000019978.16	Epb41l2	102.647	89.4307	91.869	69.9153	95.2636	112.056
ENSMUSG00000019979.12	Apaf1	169.693	79.376	79.9269	272.572	140.721	89.0695
ENSMUSG00000019984.16	Med23	529.481	458.772	577.526	341.034	331.462	450.165
ENSMUSG00000019986.17	Ahi1	1696.12	1607.82	1849.26	1974.01	1655.62	1670.09
ENSMUSG00000019987.9	Arg1	1074.8	1503.08	1397.87	1043.53	981.811	1516.54
ENSMUSG00000019988.7	Nedd1	202.107	136.528	166.338	101.89	176.539	96.331
ENSMUSG00000019990.15	Pde7b	73.2834	46.4536	64.391	55.4954	69.9177	71.3567
ENSMUSG00000019992.8	Mtfr2	6.81996	7.48635	4.255	4.42838	11.7046	12.256
ENSMUSG00000019996.17	Map7	1744.79	1112.37	1696.93	983.784	1265.45	1473.08
ENSMUSG00000019998.6	Stx7	2271.23	2393.31	2161.25	1892	2135.08	2535.78
ENSMUSG00000020003.16	Pex7	1031.63	1240.14	1115.37	950.062	1190.73	1195.74
ENSMUSG00000020009.13	Ifngr1	331.267	364.897	406.704	360.446	379.515	327.188
ENSMUSG00000020014.17	Cfap54	16.7291	37.3813	91.9011	23.964	55.9045	87.6988
ENSMUSG00000020015.10	Cdk17	293.108	203.039	314.564	182.636	227.935	252.399
ENSMUSG00000020018.6	Snrpf	515.973	763.543	541.105	771.638	699.603	704.932
ENSMUSG00000020019.4	Ntn4	100.762	148.81	144.246	99.6367	61.0652	85.428
ENSMUSG00000020021.4	Fgd6	571.382	331.015	466.221	254.142	318.708	328.514
ENSMUSG00000020022.17	Ndufa12	822.592	1365.32	1074.14	1733.69	1358.69	1223.1
ENSMUSG00000020023.18	Tmcc3	782.194	614.248	771.302	621.004	548.38	622.793
ENSMUSG00000020024.7	Cep83	469.254	468.812	495.829	387.725	424.564	457.565
ENSMUSG00000020027.18	Socs2	732.312	996.953	1025.99	1304.13	1216.04	661.807
ENSMUSG00000020029.6	Nudt4	1429.34	1554.89	1484.94	1477.56	1389.48	1718.05
ENSMUSG00000020032.14	Nuak1	608.261	517.705	425.03	319.059	497.243	425.101
ENSMUSG00000020034.7	Tcp11l2	577.051	435.516	444.697	436.083	500.103	543.969
ENSMUSG00000020038.10	Cry1	398.443	409.843	347.063	250.702	278.146	470.295
ENSMUSG00000020042.15	Btbd11	54.4852	38.3623	36.6367	26.6379	26.3879	35.5703
ENSMUSG00000020048.13	Hsp90b1	51167.7	60664.8	53751.8	56111	62259.5	55987.4
ENSMUSG00000020052.9	Ascl1	13.7445	20.6182	10.87	18.8904	15.4544	7.60879
ENSMUSG00000020056.16	Washc3	645.384	854.515	761.281	912.541	910.78	799.833
ENSMUSG00000020063.16	Sirt1	380.246	274.467	377.992	262.185	308.306	306.627
ENSMUSG00000020064.9	Herc4	488.644	603.124	548.065	605.759	659.591	602.502
ENSMUSG00000020069.16	Hnrnph3	1455.44	1412.64	1581.65	1528.61	1530.2	1466.83
ENSMUSG00000020070.18	Rufy2	647.46	433.262	557.459	382.422	383.528	452.948
ENSMUSG00000020072.15	Pbld2	72.7754	122.672	84.2094	108.907	74.1243	105.649
ENSMUSG00000020074.7	Ccar1	1924.14	4399.01	2767.76	5131.21	3817.86	3019.72
ENSMUSG00000020075.8	Ddx21	1208.52	958.498	902.689	894.782	1033.54	1121.83
ENSMUSG00000020076.7	Ddx50	5675.23	7331.52	5513.17	8142.08	6968.81	6171.83
ENSMUSG00000020078.16	Vps26a	866.774	846.05	901.391	703.554	821.457	757.402
ENSMUSG00000020079.15	Supv3l1	311.914	422.813	389.77	526.25	459.727	522.631
ENSMUSG00000020083.13	Fam241b	544.636	629.32	669.827	727.664	816.825	642.826
ENSMUSG00000020085.15	Aifm2	189.506	202.074	155.889	208.061	225.814	168.314
ENSMUSG00000020086.6	Macroh2a2	552.005	515.918	540.305	515.594	426.546	499.338
ENSMUSG00000020087.5	Tysnd1	401.952	437.321	304.992	515.769	494.074	431.556
ENSMUSG00000020088.10	Sar1a	8462.92	8688.49	7349.99	8363.42	8624.89	8717.1
ENSMUSG00000020089.8	Ppa1	1368.41	1607.2	1603.95	1801.79	1555.06	1622.68
ENSMUSG00000020091.15	Eif4ebp2	2183.31	1545.13	1862.47	1660.69	1559.74	1932.79
ENSMUSG00000020092.9	Pald1	50.8942	42.4532	49.2234	50.1446	45.4433	47.8349
ENSMUSG00000020097.14	Sgpl1	3772.93	2728.31	3090.7	2175.24	2670.71	2984.72
ENSMUSG00000020098.7	Pcbd1	2339.34	3483.64	2780.47	3386.04	3541.32	3150.68
ENSMUSG00000020099.8	Unc5b	149.487	116.069	142.693	88.5406	89.1454	116.679
ENSMUSG00000020100.15	Slc29a3	204.072	160.812	187.305	126.222	153.857	155.603
ENSMUSG00000020102.15	Slc16a7	88.1002	46.6003	140.965	36.2185	82.4462	65.7825
ENSMUSG00000020107.10	Anapc16	1095.32	1729.54	1556.75	2016.41	1828.62	1633.03
ENSMUSG00000020108.4	Ddit4	4510.29	2634.6	1923.55	3147.59	3659.3	5347.6
ENSMUSG00000020109.13	Dnajb12	997.853	842.72	916.145	924.224	929.985	994.935
ENSMUSG00000020111.15	Micu1	1109.69	1250.44	1215.28	1549.87	1520.6	1282.52
ENSMUSG00000020114.12	Cand1	3608.29	1720.94	2115.04	1496.95	1845.66	2177.78
ENSMUSG00000020115.3	Tbk1	554.971	374.324	533.083	359.424	413.429	487.528
ENSMUSG00000020116.7	Pno1	773.721	831.111	722.788	708.737	781.272	919.821
ENSMUSG00000020120.15	Plek	66.8545	76.1478	76.3897	55.258	52.1284	76.5564
ENSMUSG00000020121.15	Srgap1	155.487	112.309	115.99	108.146	75.4795	141.915
ENSMUSG00000020122.16	Egfr	295.063	412.786	359.698	237.237	555.508	256.166
ENSMUSG00000020123.6	Avpr1a	8.88415	11.829	14.8018	9.74112	6.1024	35.435
ENSMUSG00000020124.10	Usp15	1388.17	1384.51	1277.69	1072.44	1305.13	1413.23
ENSMUSG00000020128.15	Vps54	690.529	612.45	644.844	434.512	574.762	667.273
ENSMUSG00000020130.9	Tbc1d15	2738.72	1928.48	2016.48	1407.29	1693.45	2053.24
ENSMUSG00000020131.14	Pcsk4	183.719	224.916	186.177	213.029	164.369	113.661
ENSMUSG00000020132.10	Rab21	1803.46	1849.68	1775.24	1777.1	1755.01	1924.5
ENSMUSG00000020133.8	2310011J03Rik	492.662	637.257	589.328	927.937	815.606	673.901
ENSMUSG00000020134.13	Peli1	420.571	330.183	441.095	390.278	360.447	366.959
ENSMUSG00000020135.13	Apc2	61.0878	28.6292	48.1075	28.3356	22.2954	29.8559
ENSMUSG00000020137.5	Thap2	352.866	348.473	424.442	453.427	453.004	327.154
ENSMUSG00000020140.15	Lgr5	7.85456	12.2406	10.6651	5.8037	6.41221	5.45923
ENSMUSG00000020142.12	Slc1a4	416.547	279.491	337.641	256.464	322.281	390.847
ENSMUSG00000020149.17	Rab1a	10437.4	10237.6	9092.46	8415.11	8696.42	9982.49
ENSMUSG00000020150.13	Gamt	15.3431	58.9205	33.9791	8.62461	22.0071	17.0334
ENSMUSG00000020151.16	Ptprr	379.419	360.537	368.814	244.666	272.019	394.626
ENSMUSG00000020152.7	Actr2	3533.66	2975.85	3025.62	2416.18	2666.93	3025.02
ENSMUSG00000020153.14	Ndufs7	892.173	1262.01	1012.17	1492.49	1389.14	1230.77
ENSMUSG00000020155.2	Kcnmb1	22.3456	21.8352	19.2055	24.5669	7.59409	29.3857
ENSMUSG00000020156.16	Pwwp3a	823.238	996.091	959.988	1529.54	987.699	863.492
ENSMUSG00000020160.18	Meis1	332.631	367.572	336.712	399.749	386.04	368.997
ENSMUSG00000020163.12	Uqcr11	1602.41	3135.99	2020.15	3811.45	3229.04	2682.01
ENSMUSG00000020166.15	Cnot2	1210.87	1061.44	1118.78	911.9	958.175	1144.74
ENSMUSG00000020167.14	Tcf3	558.204	557.24	504.771	664.802	639.499	587.604
ENSMUSG00000020169.4	Best3	160.86	59.4852	89.7059	22.1659	57.5216	80.5809
ENSMUSG00000020170.4	Frs2	862.174	505.692	700.504	420.701	443.767	613.541
ENSMUSG00000020171.8	Yeats4	794.858	1002.56	938.454	1012.32	1049.19	1026.78
ENSMUSG00000020173.17	Cobl	122.401	124.978	130.718	179.756	136.147	159.997
ENSMUSG00000020175.15	Rab36	476.541	378.682	546.885	388.331	405.264	379.766
ENSMUSG00000020176.17	Grb10	869.567	614.237	766.408	574.032	604.381	520.901
ENSMUSG00000020178.6	Adora2a	69.6579	83.9786	95.2742	115.082	96.987	140.399
ENSMUSG00000020180.10	Snrpd3	906.189	1199.88	1093.22	1206.29	1126.45	1056.21
ENSMUSG00000020181.18	Nav3	73.8217	122.338	45.6058	33.3392	30.1232	37.4872
ENSMUSG00000020182.16	Ddc	11653.5	13897.9	12400.2	18964.5	15287.3	13173.4
ENSMUSG00000020183.11	Cpm	514.086	385.217	470.02	391.83	318.616	293.098
ENSMUSG00000020184.15	Mdm2	1418.65	1166.71	1095.05	1000.45	1256.75	1107.95
ENSMUSG00000020185.16	E2f7	11.1837	29.1469	18.0376	19.6867	18.7763	7.63338
ENSMUSG00000020186.7	Csrp2	26.342	49.2485	80.6169	71.4875	48.4679	29.0092
ENSMUSG00000020189.15	Osbpl8	694.84	447.21	570.438	271.984	409.83	468.012
ENSMUSG00000020190.13	Mknk2	407.672	312.792	429.769	326.671	291.235	311.567
ENSMUSG00000020193.3	Zpbp	31.046	20.5111	30.4514	13.6095	22.4605	23.501
ENSMUSG00000020196.10	Cabin1	954.708	662.407	952.437	663.65	627.04	932.315
ENSMUSG00000020198.8	Ap3d1	5052.01	4182.66	4491.53	3967.5	4084.6	4609.32
ENSMUSG00000020205.8	Phlda1	189.374	265.846	254.007	291.81	171.951	171.727
ENSMUSG00000020211.15	Sf3a2	461.938	370.973	470.412	510.705	444.773	414.602
ENSMUSG00000020212.14	Mdm1	2397.27	1596.05	1851.07	1456.48	1654.28	2058.33
ENSMUSG00000020219.7	Timm13	1176.51	2062.1	1554.92	2518.58	2066.53	1738.11
ENSMUSG00000020220.16	Vps13d	1017.09	1343.22	1451.57	1182.6	1328.51	1327.41
ENSMUSG00000020224.15	Llph	441.919	679.757	462.086	870.513	659.705	590.095
ENSMUSG00000020225.10	Tmbim4	1673.99	1844.51	1687.22	2141.06	1885.55	2007.46
ENSMUSG00000020227.10	Irak3	56.4789	30.7534	48.8988	17.2412	35.1532	43.2784
ENSMUSG00000020228.11	Helb	162.86	121.226	130.683	89.8608	125.099	158.32
ENSMUSG00000020230.15	Prmt2	449.026	500.826	627.057	563.034	580.905	702.558
ENSMUSG00000020231.15	Dip2a	216.013	175.507	238.536	131.993	153.487	205.151
ENSMUSG00000020232.17	Hmg20b	437.411	588.272	517.642	965.632	738.8	537.713
ENSMUSG00000020235.16	Fzr1	549.697	471.673	559.265	562.904	564.869	533.036
ENSMUSG00000020238.14	Ncln	732.239	696.427	737.178	761.674	645.797	897.611
ENSMUSG00000020246.13	Hcfc2	845.218	769.452	649.368	555.308	677.569	690.188
ENSMUSG00000020248.18	Nfyb	598.221	584.155	690.117	538.195	556.406	558.273
ENSMUSG00000020250.10	Txnrd1	2801.88	2486.7	2472.63	2306.47	2347.83	2849.95
ENSMUSG00000020253.15	Ppm1m	91.9054	93.5625	71.0252	132.362	109.282	75.3258
ENSMUSG00000020255.8	D10Wsu102e	363.361	329.078	367.571	342.02	433.526	383.567
ENSMUSG00000020256.14	Aldh1l2	1338.56	886.079	820.228	340.992	662.508	761.592
ENSMUSG00000020257.13	Wdr82	1142.86	1057.7	1234.65	1203.25	1116.61	1115.77
ENSMUSG00000020258.16	Glyctk	123.006	57.4815	81.3149	73.2951	67.8953	50.9664
ENSMUSG00000020260.9	Pofut2	3622.46	3308.59	3442.82	3609.07	3414.28	3720.83
ENSMUSG00000020261.15	Slc36a1	1084.86	776.56	955.782	804.349	704.7	814.314
ENSMUSG00000020262.15	Adarb1	987.274	819.726	826.348	832.058	615.477	657.962
ENSMUSG00000020263.14	Appl2	1662.32	1404.53	1662.1	1035.6	1127.96	1264.35
ENSMUSG00000020265.16	Sumo3	4202.11	4163.22	4091.01	3956.53	4438.48	3816.84
ENSMUSG00000020267.6	Hint1	1965.88	3313	2627.96	3534.07	3374.11	2786.81
ENSMUSG00000020268.14	Lyrm7	117.547	64.2936	97.3566	111.645	74.7867	89.071
ENSMUSG00000020271.17	Fbxw11	1825.22	1394.09	1751.08	1009.88	1395.13	1600.01
ENSMUSG00000020272.8	Stk10	72.8916	45.8905	53.3936	47.2325	41.504	67.0368
ENSMUSG00000020273.13	Papolg	439.994	302.448	410.392	223.235	326.68	348.405
ENSMUSG00000020275.9	Rel	78.1592	52.9238	48.5134	89.2694	66.5348	66.8079
ENSMUSG00000020277.10	Pfkl	1491.51	1480.31	1697.67	2073.84	1723.55	1719.85
ENSMUSG00000020280.12	Pus10	465.642	392.878	330.099	326.497	336.991	330.931
ENSMUSG00000020282.18	Rhbdf1	34.3031	36.6989	32.7082	50.8614	46.3986	63.584
ENSMUSG00000020283.5	Pex13	573.833	546.125	807.396	494.946	551.451	607.371
ENSMUSG00000020284.16	Cfap410	532.751	758.822	669.438	968.629	859.998	835.435
ENSMUSG00000020287.15	Mpg	239.118	299.057	251.788	320.298	307.327	258.591
ENSMUSG00000020288.13	Ahsa2	633.324	528.66	638.495	456.927	484.273	479.877
ENSMUSG00000020289.15	Nprl3	557.395	498.69	538.289	426.653	446.239	552.696
ENSMUSG00000020290.14	Xpo1	1428.68	1110.58	1451.12	981.035	964.626	1168.86
ENSMUSG00000020300.14	Cpeb4	1638.69	885.291	1114.5	634.471	822.659	1086.8
ENSMUSG00000020305.13	Asb3	362.113	345.389	369.058	380.66	330.731	412.684
ENSMUSG00000020307.15	Cdc34	705.721	1097.99	789.107	1357.5	1142.58	890.241
ENSMUSG00000020308.6	Tpgs1	522.202	700.24	593.875	1013.1	892.378	734.457
ENSMUSG00000020309.6	Chac2	119.345	136.167	127.589	74.9744	114.9	105.048
ENSMUSG00000020311.17	Erlec1	2631.73	3171.35	2660.54	3172.01	3454.95	3175.3
ENSMUSG00000020312.12	Shc2	694.119	589.121	702.871	560.669	605.371	581.902
ENSMUSG00000020315.18	Sptbn1	3262.67	2432.98	3144.71	2703.34	2996.08	3025.32
ENSMUSG00000020319.9	Wdpcp	430.546	433.047	434.756	456.704	427.275	447.667
ENSMUSG00000020321.16	Mdh1	6466.2	8316.38	7023.04	7881.17	7857.99	7539.07
ENSMUSG00000020325.10	Fstl3	55.1981	60.8048	85.3533	64.7977	39.1395	46.5976
ENSMUSG00000020326.7	Ccng1	3365.41	3059.4	3062.3	2369.96	2649.49	3145.14
ENSMUSG00000020328.10	Nudcd2	482.321	598.312	490.804	421.145	533.542	550.945
ENSMUSG00000020329.12	Polrmt	236.459	428.069	386.487	354.397	448.248	312.001
ENSMUSG00000020330.16	Hmmr	46.3756	55.1138	44.3797	28.5416	20.8384	28.4941
ENSMUSG00000020331.9	Hcn2	448.41	385.424	410.545	417.968	378.283	401.811
ENSMUSG00000020333.17	Acsl6	396.345	319.396	339.976	407.393	367.775	526.841
ENSMUSG00000020334.6	Slc22a4	26.788	50.8349	55.6009	51.9602	48.94	46.3428
ENSMUSG00000020335.13	Zfp354b	79.7929	100.52	114.505	86.0049	107.911	88.9921
ENSMUSG00000020340.16	Cyfip2	7144.41	4078.73	5157.72	3565.65	3778.49	5095.01
ENSMUSG00000020346.16	Mgat1	992.563	1179.12	1091.67	1330.65	1153.94	1097.68
ENSMUSG00000020349.4	Ppp2ca	3447.87	3602.64	3245.26	3271.94	3390.85	3786.99
ENSMUSG00000020354.15	Sgcd	71.9797	78.3652	36.0827	33.2526	72.582	46.8413
ENSMUSG00000020358.17	Hnrnpab	3840.39	3818.11	3530.64	4006.99	3959.96	4123.77
ENSMUSG00000020359.13	Phykpl	183.385	244.521	193.208	184.068	190.293	231.085
ENSMUSG00000020361.13	Hspa4	4569.66	3966.96	3996.57	3849.77	4382.47	4491.48
ENSMUSG00000020362.13	Cnot6	976.429	769.226	750.367	524.491	591.85	608.906
ENSMUSG00000020364.14	Zfp354a	173.398	108.482	136.374	84.2576	120.762	103.649
ENSMUSG00000020366.18	Mapk9	1593.24	1167.36	1255.63	1101.29	1310.48	1198.66
ENSMUSG00000020368.15	Canx	19759	19302	18851.6	15989.8	17146.3	17423.7
ENSMUSG00000020372.15	Rack1	7175.09	11549.6	8836.35	16017.6	12907.5	10609.6
ENSMUSG00000020375.9	Rufy1	1050.77	1191.43	1139.41	1387.56	1179.19	1131.7
ENSMUSG00000020376.17	Rnf130	5779.2	8315.8	6692.91	8841.79	9275.31	7211.66
ENSMUSG00000020380.16	Rad50	242.293	286.223	245.015	220.933	335.487	263.851
ENSMUSG00000020381.10	Mrnip	54.2087	77.9443	75.0176	75.1071	88.8597	65.7811
ENSMUSG00000020385.16	Clk4	1675.42	1668.97	1467.31	1566.3	1559.49	1597.03
ENSMUSG00000020386.5	Sar1b	2410.75	3007.9	2511.32	2327.5	2576.82	2695.35
ENSMUSG00000020387.15	Jade2	911.554	643.54	892.162	640.934	787.915	710.515
ENSMUSG00000020389.19	Cdkl3	144.816	93.0958	125.639	124.782	127.703	148.863
ENSMUSG00000020390.12	Ube2b	2756.78	2839.12	2719.03	2772.64	3083.16	2914.42
ENSMUSG00000020392.8	Cdkn2aipnl	512.458	613.374	576.816	622.933	681.001	635.394
ENSMUSG00000020393.16	Kremen1	432.453	293.625	421.501	305.83	303.293	414.226
ENSMUSG00000020396.8	Nefh	159.294	173.608	128.945	126.238	150.483	180.952
ENSMUSG00000020397.15	Med7	566.994	466.523	467.474	513.235	620.172	546.09
ENSMUSG00000020400.17	Tnip1	451.954	536.719	510.261	603.375	488.368	549.515
ENSMUSG00000020402.11	Vdac1	3149.12	3378.67	3196.39	3410.73	3335.65	3279.97
ENSMUSG00000020407.13	Upp1	430.613	540.612	540.897	580.097	506.715	508.999
ENSMUSG00000020409.10	Slu7	1306.66	1426.68	1415.52	1386.58	1280.91	1391.16
ENSMUSG00000020412.16	Ascc2	718.556	655.349	752.47	736.927	766.631	673.329
ENSMUSG00000020413.11	Hus1	249.776	177.646	254.309	184.853	183.601	211.521
ENSMUSG00000020415.16	Pttg1	258.062	337.614	281.073	352.93	425.798	271.233
ENSMUSG00000020420.8	Zfp607a	85.7082	84.9663	75.5404	75.8697	91.85	76.3512
ENSMUSG00000020422.14	Tns3	2796	1266.92	1936.61	1273.47	1353.39	1618.58
ENSMUSG00000020423.6	Btg2	16895.1	13892.2	11559.5	12685.5	13135.4	19679.6
ENSMUSG00000020424.3	Castor1	8.70372	5.90154	5.41567	17.5716	12.3656	2.14262
ENSMUSG00000020430.12	Pes1	1064.6	1099.43	1140.36	1116.87	1066.24	1088.57
ENSMUSG00000020431.5	Adcy1	27.4502	5.87163	33.4487	15.5307	7.27253	13.6883
ENSMUSG00000020432.12	Tcn2	1768.27	1886.4	1666.85	1961.52	2184.48	2006.95
ENSMUSG00000020434.4	4921536K21Rik	57.864	40.4297	37.4864	39.9428	29.39	41.9603
ENSMUSG00000020435.17	Osbp2	130.145	83.6161	92.9882	90.1658	203.688	71.3249
ENSMUSG00000020436.17	Gabrg2	11.0882	22.0316	13.398	18.0064	23.147	9.65875
ENSMUSG00000020440.13	Arf5	1647.75	2503.7	1997.81	3113.92	3152.1	2210.53
ENSMUSG00000020441.6	2310033P09Rik	303.496	445.949	386.797	713.833	543.283	415.372
ENSMUSG00000020444.19	Guk1	3108.74	4429.21	3772.55	4698.59	4135.42	3869.78
ENSMUSG00000020448.16	Rnf185	875.074	857.912	828.712	808.601	778.483	875.198
ENSMUSG00000020451.17	Limk2	920.767	862.022	937.356	1062.21	944.185	887.619
ENSMUSG00000020453.17	Patz1	595.585	578.131	628.68	651.593	556.492	588.337
ENSMUSG00000020454.17	Eif4enif1	779.51	678.475	714.247	673.176	718.694	718.943
ENSMUSG00000020455.16	Trim11	426.68	417.924	458.632	445.913	468.121	432.502
ENSMUSG00000020456.17	Ogdh	5356.58	3931.62	4674.77	4058.12	4164.96	5080.64
ENSMUSG00000020457.13	Drg1	1759.5	2381.43	1784.2	2476.88	2275.46	2135.65
ENSMUSG00000020458.16	Rtn4	7876.57	8612.81	7340.29	6781.63	8327.17	8450.26
ENSMUSG00000020459.14	Mtif2	791.818	846.132	659.94	654.371	720.162	688.58
ENSMUSG00000020460.15	Rps27a	7827.71	14515.7	10436.9	18783.1	15729	12314.3
ENSMUSG00000020462.14	Cfap36	2801.75	3507.72	2893.65	3221.12	3539.91	3383.74
ENSMUSG00000020463.15	Ppp4r3b	1784.68	1293.88	1470.88	1107.58	1185.49	1473.43
ENSMUSG00000020464.15	Pnpt1	435.742	354.784	396.693	323.35	307.12	424.658
ENSMUSG00000020471.11	Pold2	589.831	731.81	436.105	899.674	666.373	750.74
ENSMUSG00000020472.14	Zkscan17	538.703	485.153	477.351	488.15	458.639	496.404
ENSMUSG00000020474.11	Polm	327.888	205.849	212.68	174.857	172.602	222.874
ENSMUSG00000020476.14	Dbnl	1155.39	1288.65	1198.34	1393.75	1294.58	1414.49
ENSMUSG00000020477.10	Mrps24	367.724	722.546	475.192	743.769	676.696	564.683
ENSMUSG00000020482.4	Ccdc117	1101.77	973.805	1036.78	780.244	1002.82	1115.87
ENSMUSG00000020483.14	Dynll2	11509.3	8370.65	12183.6	12143.8	10657.8	11421.9
ENSMUSG00000020484.19	Xbp1	7558.77	7020.49	6904.55	6357.96	6411.65	7072.91
ENSMUSG00000020485.14	Supt4a	411.407	619.853	490.081	863.067	669.389	650.316
ENSMUSG00000020486.19	2022-09-04	48.0297	75.2247	55.9939	43.6697	53.9348	57.909
ENSMUSG00000020491.15	2810021J22Rik	387.632	298.347	373.567	279.268	296.023	307.018
ENSMUSG00000020492.11	Ska2	244.567	224.506	211.845	197.62	253.401	263.404
ENSMUSG00000020493.8	Prr11	11.8132	9.65415	21.1903	6.93465	9.97147	14.0529
ENSMUSG00000020495.13	Smg8	160.427	157.845	152.764	160.653	147.507	189.804
ENSMUSG00000020496.9	Rnf187	1880.91	1894.26	2082.32	2475.68	2211.38	2167.34
ENSMUSG00000020513.15	Tubd1	171.745	164.354	127.991	173.543	180.791	162.029
ENSMUSG00000020514.8	Mrpl22	245.183	377.89	265.31	373.735	304.459	300.984
ENSMUSG00000020515.13	Cnot8	1100.4	840.99	974.142	1107.16	1038.57	1150.5
ENSMUSG00000020516.15	Rps6kb1	735.592	593.859	554.87	569.687	606.457	785.599
ENSMUSG00000020519.5	Sap30l	208.499	288.334	265.575	469.278	381.605	291.628
ENSMUSG00000020520.14	Galnt10	1129.64	901.107	1135.49	1060.63	1010.62	1164.55
ENSMUSG00000020521.7	Rnft1	493.784	243.536	333.257	189.418	275.101	354.715
ENSMUSG00000020522.13	Mfap3	738.167	585.717	603.65	514.911	549.014	536.371
ENSMUSG00000020523.14	Fam114a2	1199.65	1332.58	1291.36	1621.37	1383.76	1337.94
ENSMUSG00000020525.17	Ppm1d	368.41	342.108	383.718	366.972	285.862	320.181
ENSMUSG00000020526.12	Znhit3	177.543	218.031	173.967	209.676	225.456	229.773
ENSMUSG00000020527.14	Myo19	58.6617	71.2461	50.1598	53.3801	69.9253	68.0804
ENSMUSG00000020528.14	Prpsap2	717.312	793.802	830.118	732.092	744.238	762.466
ENSMUSG00000020530.14	Ggnbp2	1701.79	3766.65	2148.09	4366.73	3140.64	2340.15
ENSMUSG00000020532.18	Acaca	778.29	474.564	801.351	430.813	624.671	524.54
ENSMUSG00000020534.14	Shmt1	6.62434	16.8266	18.9557	6.43192	6.78568	5.94794
ENSMUSG00000020536.12	Llgl1	285.054	172.86	283.514	153.023	173.221	231.84
ENSMUSG00000020537.9	Drg2	660.527	726.7	645.826	909.691	740.261	827.325
ENSMUSG00000020538.15	Srebf1	2195.12	1716.74	1846.25	1424.43	1679.16	1735.05
ENSMUSG00000020541.12	Tom1l1	508.615	372.814	408.293	344.109	356.225	413.41
ENSMUSG00000020544.14	Cox11	138.241	155.009	171.079	202.101	147.622	124.194
ENSMUSG00000020546.14	Stxbp4	394.199	352.853	293.955	276.598	296.669	367.94
ENSMUSG00000020547.5	Bzw2	347.312	438.551	344.682	494.201	441.724	408.922
ENSMUSG00000020549.14	Elac2	455.166	381.983	362.204	450.273	474.526	494.37
ENSMUSG00000020553.8	Pctp	353.549	371.505	316.826	422.541	391.591	371.275
ENSMUSG00000020561.8	Twistnb	431.751	609.934	423.873	650.242	464.872	408.927
ENSMUSG00000020562.7	Efcab10	55.5559	110.952	75.7874	121.019	89.0434	84.8643
ENSMUSG00000020564.17	Atxn7l1	211.846	167.87	225.695	211.727	145.812	201.516
ENSMUSG00000020570.15	Sypl	1600.33	1624.88	1589.03	1424.15	1549.55	1500.27
ENSMUSG00000020571.12	Pdia6	19632.2	21712	20844.3	18511.6	19606.1	20645.6
ENSMUSG00000020572.8	Nampt	1216.54	1071.51	1093.71	802.952	953.787	1067.78
ENSMUSG00000020573.17	Pik3cg	14.5445	13.6097	23.0157	20.2686	10.0251	15.1512
ENSMUSG00000020576.10	Nbas	2400.58	2612.8	3212.45	2875.33	2489.76	2368.69
ENSMUSG00000020577.17	Tspan13	6401.64	7013.6	6547.84	5934.78	6693.8	6874.65
ENSMUSG00000020580.10	Rock2	1067.82	827.732	977.625	693.655	693.271	898.764
ENSMUSG00000020585.4	Laptm4a	6803.29	7325.78	7425.27	6618.47	7416.96	7206.13
ENSMUSG00000020590.16	Snx13	1326.48	859.961	1076.22	611.248	783.016	1053.23
ENSMUSG00000020592.14	Sdc1	33.7343	43.5879	62.5456	83.1928	40.2911	45.1846
ENSMUSG00000020593.16	Lpin1	1268.25	870.58	845.94	952.088	736.252	1126.67
ENSMUSG00000020594.14	Pum2	3292.01	2246.18	2756.8	1578.82	1745.03	2360.55
ENSMUSG00000020598.16	Nrcam	93.5338	104.328	96.2716	93.3114	178.172	108.351
ENSMUSG00000020599.13	Rgs9	999.619	1039.04	1020.95	1525.09	1254.36	1122.27
ENSMUSG00000020601.8	Trib2	191.542	167.535	202.322	162.497	157.077	174.196
ENSMUSG00000020604.13	Arsg	102.998	98.7263	113.397	144.427	184.667	94.1524
ENSMUSG00000020605.9	Hs1bp3	467.091	410.518	373.478	393.947	339.553	413.672
ENSMUSG00000020607.7	Lratd1	181.112	144.687	180.282	98.6575	97.7007	115.45
ENSMUSG00000020608.7	Smc6	1442.04	1992.7	2237.37	1638.3	1714.16	1755.84
ENSMUSG00000020609.14	Apob	10.6673	20.7203	8.48301	3.3522	3.59341	6.10841
ENSMUSG00000020610.17	Amz2	1250.81	1506.92	1362.55	1490.53	1561.7	1358.51
ENSMUSG00000020611.14	Gna13	1037.49	966.918	910.87	849.724	789.78	859.114
ENSMUSG00000020612.16	Prkar1a	16804.2	14659.3	14056.7	13680.8	15527.7	16758.8
ENSMUSG00000020614.13	Fam20a	948.373	847.364	906.081	910.199	948.42	1044.18
ENSMUSG00000020620.14	Abca8b	298.577	222.473	259.693	204.127	261.187	269.97
ENSMUSG00000020621.6	Rdh14	701.556	847.349	783.809	777.241	798.159	819.719
ENSMUSG00000020623.11	Map2k6	87.1981	128.225	107.469	69.717	139.721	110.516
ENSMUSG00000020627.10	Klhl29	37.3415	22.4689	43.2799	38.2413	18.2829	50.8466
ENSMUSG00000020628.16	Trappc12	861.168	700.033	734.44	653.958	776.524	811.831
ENSMUSG00000020629.12	Adi1	3265.86	3106.94	3144.07	2917.36	3258.17	3342.69
ENSMUSG00000020630.9	Rnaseh1	286.35	347.234	334.088	286.749	391.783	337.738
ENSMUSG00000020634.12	Ubxn2a	1770.69	1176.61	1407.38	831.892	973.458	1239.3
ENSMUSG00000020635.8	Fkbp1b	1691.16	2428.21	1988.58	2100.01	2245.77	2296.14
ENSMUSG00000020638.8	Cmpk2	1353.78	1285.84	1317.7	992.001	1089.42	1305.76
ENSMUSG00000020639.14	Pfn4	33.7614	51.462	39.2322	29.3527	30.5651	29.5318
ENSMUSG00000020640.10	Itsn2	876.91	773.112	935.533	784.065	713.002	744.36
ENSMUSG00000020641.16	Rsad2	261.672	279.527	195.529	342.314	231.983	231.078
ENSMUSG00000020644.9	Id2	193.442	237.892	255.648	246.438	279.316	237.637
ENSMUSG00000020646.17	Mboat2	2088.7	2028.89	2515.03	2285.7	2196	2152.18
ENSMUSG00000020647.10	Ncoa1	1492.13	901.873	1224.59	1420.72	1132.04	1216.95
ENSMUSG00000020648.3	Dus4l	82.6105	87.8066	77.6175	80.9403	105.769	104.319
ENSMUSG00000020649.11	Rrm2	81.8338	100.87	73.4208	77.3753	84.3748	88.0669
ENSMUSG00000020650.15	Bcap29	470.745	531.463	400.908	457.309	511.672	447.911
ENSMUSG00000020652.17	Cenpo	113.023	93.2488	114.939	118.513	82.5608	146.809
ENSMUSG00000020653.12	Klf11	820.56	721.866	601.669	509.51	566.669	941.836
ENSMUSG00000020654.15	Adcy3	85.4615	85.8224	87.0573	56.1283	85.6886	128.556
ENSMUSG00000020656.16	Grhl1	196.242	171.333	134.411	148.467	168.141	170.82
ENSMUSG00000020657.16	Dnajc27	478.672	475.648	380.824	336.272	363.871	365.271
ENSMUSG00000020658.10	Efr3b	257.108	177.695	190.749	148.764	146.671	220.346
ENSMUSG00000020659.16	Cbll1	429.529	281.067	344.157	321.268	390.488	342.31
ENSMUSG00000020660.6	Pomc	168.252	272.197	196.957	236.358	240.178	179.46
ENSMUSG00000020661.15	Dnmt3a	1890.65	1128.86	1850.74	1488.61	1280.05	1544.34
ENSMUSG00000020664.10	Dld	2431.26	2495.42	2172.34	2227.95	2356.72	2575.88
ENSMUSG00000020668.10	Kif3c	388.748	280.608	316.612	316.293	339.752	328.442
ENSMUSG00000020669.15	Sh3yl1	311.7	378.847	324.575	429.837	380.831	326.727
ENSMUSG00000020671.9	Rab10	2932.18	2345.64	2451.19	1920.83	2110.06	2544.13
ENSMUSG00000020672.14	Sntg2	19.0652	28.0285	18.0639	23.1341	30.859	39.761
ENSMUSG00000020674.17	Pxdn	69.3634	58.9077	96.6106	17.3404	38.7765	51.3467
ENSMUSG00000020677.7	Ddx52	690.003	726.849	642.903	688.86	780.183	701.773
ENSMUSG00000020679.11	Hnf1b	391.021	294.898	394.58	396.265	335.393	314.464
ENSMUSG00000020680.15	Taf15	1575.83	1502.79	1725.87	2421.47	2038.41	1869.6
ENSMUSG00000020684.14	Rasl10b	171.066	184.813	136.964	97.5266	253.352	176.158
ENSMUSG00000020687.13	Cdc27	937.792	672.187	810.141	584.33	622.599	621.868
ENSMUSG00000020691.13	Mettl2	95.907	94.8359	94.1011	124.758	141.434	141.232
ENSMUSG00000020692.14	Nle1	155.809	180.051	177.443	160.06	180.779	134.89
ENSMUSG00000020694.17	Tlk2	912.922	867.538	970.443	758.366	813.23	904.853
ENSMUSG00000020696.18	Rffl	287.93	256.733	272.982	207.89	148.742	274.042
[truncated: 12,679 more rows]

## Sheet: ESM Table 3
ESM Table 3. Log2(fold change) gene expression in Dpy30-KO compared to Dpy30-WT beta cells 15 days after tamoxifen administration.
geneID	geneSymbol	baseMean	log2FoldChange	lfcSE	pvalue	padj
ENSMUSG00000024067.14	Dpy30	375.576	-2.54691	0.260359	6.16843e-24	1.37069e-19
ENSMUSG00000027524.9	Edn3	270.099	-1.04283	0.206701	2.04283e-08	0.000151312
ENSMUSG00000024164.15	C3	127.739	-1.0959	0.252075	5.82857e-07	0.00323792
ENSMUSG00000059326.7	Csf2ra	295.006	-0.807825	0.20941	4.97195e-06	0.0220963
ENSMUSG00000032740.16	Ccdc88a	659.764	-0.979625	0.259875	6.68941e-06	0.0247742
ENSMUSG00000091449.3	Gm10269	106.536	1.25892	0.339986	8.21303e-06	0.0260717
ENSMUSG00000055421.8	Pcdh9	29.8141	-1.77613	0.497889	1.35139e-05	0.0375367
ENSMUSG00000031004.8	Mki67	119.557	-1.12256	0.318583	1.60929e-05	0.0397333
ENSMUSG00000029480.13	Dhx37	185.678	0.975039	0.280238	1.892e-05	0.0402282
ENSMUSG00000106139.1	Gm30648	673.33	-0.651413	0.185489	1.9914e-05	0.0402282
ENSMUSG00000026923.15	Notch1	330.061	-0.813691	0.245307	3.61878e-05	0.0575721
ENSMUSG00000069920.10	B3gnt9	224.978	-0.769852	0.230333	3.38934e-05	0.0575721
ENSMUSG00000092341.3	Malat1	26002.7	-0.577428	0.172478	3.62724e-05	0.0575721
ENSMUSG00000037108.13	Zcwpw1	53.5922	1.1451	0.365096	6.06267e-05	0.0896801
ENSMUSG00000039219.18	Arid4b	1267.23	-0.621428	0.195866	6.45732e-05	0.0896801
ENSMUSG00000023262.13	Acy1	190.591	0.763725	0.244869	7.20729e-05	0.0930277
ENSMUSG00000038777.19	Sema6c	35.6359	1.33057	0.437718	8.37296e-05	0.0930277
ENSMUSG00000079262.3	Slco1a6	527.725	-0.700439	0.225723	7.72351e-05	0.0930277
ENSMUSG00000024972.16	Lgals12	324.884	-0.709587	0.244115	0.000142722	0.15102
ENSMUSG00000026200.13	Glb1l	91.2023	-1.00724	0.355381	0.000149569	0.151071
ENSMUSG00000044037.15	Als2cl	46.2675	-1.32943	0.472098	0.000167832	0.162147
ENSMUSG00000006345.10	Ggt1	19.6515	-2.57664	0.960181	0.000176128	0.163073
ENSMUSG00000005672.12	Kit	49.3158	-1.04716	0.382358	0.000212799	0.188172
ENSMUSG00000038831.16	Ralgps1	234.891	-0.762475	0.277422	0.000220174	0.188172
ENSMUSG00000035202.8	Lars2	12986.4	0.932569	0.346344	0.000242199	0.19933
ENSMUSG00000022899.9	Slc15a2	79.8648	-1.21464	0.45869	0.000255043	0.202404
ENSMUSG00000028312.19	Smc2	74.5368	-0.838341	0.31683	0.000285825	0.214649
ENSMUSG00000106106.2	CT010467.1	78.858	1.22321	0.470489	0.000289791	0.214649
ENSMUSG00000007480.4	Mc5r	18.6098	-1.68133	0.67286	0.000417264	0.269542
ENSMUSG00000039410.16	Prdm16	45.3311	-1.14822	0.46914	0.000420051	0.269542
ENSMUSG00000042129.8	Rassf4	401.338	-0.597526	0.23479	0.000418874	0.269542
ENSMUSG00000098178.1	Gm42418	140966	1.04867	0.404754	0.000424552	0.269542
ENSMUSG00000026185.8	Igfbp5	178.607	-0.848025	0.343548	0.000438618	0.270737
ENSMUSG00000115441.1	Gm34759	314.78	-0.561191	0.224874	0.000489895	0.294215
ENSMUSG00000021990.16	Spata13	279.786	-0.740002	0.305498	0.00051358	0.300323
ENSMUSG00000006095.12	Tbcb	1310.8	0.586684	0.244428	0.000609305	0.342282
ENSMUSG00000051650.11	B3gnt2	94.1377	-0.0687617	0.136287	0.000619994	0.342282
ENSMUSG00000078126.4	Rpl23a-ps3	1414.14	0.577374	0.241594	0.000631545	0.342282
ENSMUSG00000021420.13	Fars2	568.908	0.690119	0.295973	0.000657194	0.347702
ENSMUSG00000035047.9	Kri1	604.575	0.572286	0.24242	0.000683768	0.353349
ENSMUSG00000050737.13	Ptges	227.562	-0.540129	0.233043	0.000776832	0.359625
ENSMUSG00000062743.9	Zfp677	129.516	-0.673725	0.294554	0.000745194	0.359625
ENSMUSG00000064354.1	mt-Co2	77248.1	0.871669	0.387519	0.000740572	0.359625
ENSMUSG00000087620.7	5330434G04Rik	132.132	-0.732541	0.323193	0.000757857	0.359625
ENSMUSG00000104301.3	Wdr49	59.4648	-0.829339	0.370091	0.000764489	0.359625
ENSMUSG00000015597.17	Zfp318	344.915	-0.524564	0.228808	0.000832523	0.376215
ENSMUSG00000056313.5	Tcim	467.938	-0.667177	0.300096	0.00084653	0.376215
ENSMUSG00000030451.16	Herc2	1484.57	-0.508097	0.222808	0.000869777	0.378967
ENSMUSG00000001313.12	Rnd2	222.822	0.59507	0.270161	0.000950221	0.396178
ENSMUSG00000028681.11	Ptch2	19.7351	-0.0695929	0.136975	0.000962765	0.396178
ENSMUSG00000060224.4	Pyroxd2	87.1337	-0.776811	0.36364	0.000959831	0.396178
ENSMUSG00000022947.8	Cbr3	158.931	0.659587	0.30751	0.00101882	0.404272
ENSMUSG00000025885.18	Myo5b	289.286	0.580149	0.265911	0.00100864	0.404272
ENSMUSG00000117465.1	Gm49980	134.14	0.697695	0.328782	0.00105577	0.411586
ENSMUSG00000032782.19	Cntrob	335.232	-0.624113	0.297804	0.00112047	0.412014
ENSMUSG00000033740.17	St18	1505.08	-0.512605	0.235795	0.00109243	0.412014
ENSMUSG00000037466.13	Tedc1	67.1112	-0.728712	0.350755	0.00112579	0.412014
ENSMUSG00000037999.13	Arap2	15.7222	1.39765	0.711787	0.00113104	0.412014
ENSMUSG00000047787.8	Flrt1	186.804	-0.612985	0.292485	0.00116913	0.412369
ENSMUSG00000116093.1	Gm3888	20.01	-0.0619024	0.127564	0.00115609	0.412369
ENSMUSG00000036678.8	Aaas	152.459	0.572238	0.271496	0.00119441	0.414705
ENSMUSG00000002266.17	Zim1	706.324	-0.695255	0.349247	0.00133791	0.435755
ENSMUSG00000026609.15	Ush2a	354.246	-0.534055	0.25961	0.00136614	0.435755
ENSMUSG00000031229.16	Atrx	2101.21	-0.518993	0.250646	0.00134205	0.435755
ENSMUSG00000061175.12	Fnip2	829.156	-0.637872	0.314636	0.00129601	0.435755
ENSMUSG00000081604.5	Gm11518	691.555	0.605833	0.300052	0.0013727	0.435755
ENSMUSG00000092837.1	Rpph1	169.48	0.926705	0.475753	0.00132969	0.435755
ENSMUSG00000073640.3	Rpl27-ps3	697.553	0.603085	0.30195	0.00143128	0.441728
ENSMUSG00000099413.1	Gm17767	432.187	-0.512823	0.250215	0.00142931	0.441728
ENSMUSG00000035960.14	Apex1	401.936	0.514066	0.252382	0.00146838	0.446972
ENSMUSG00000091831.5	Gm4707	10.7896	1.57963	0.842847	0.00150844	0.45296
ENSMUSG00000023143.10	Nagpa	221.607	0.52798	0.265414	0.0015837	0.460202
ENSMUSG00000041245.13	Wnk3	341.335	-0.621483	0.323272	0.0016154	0.460202
ENSMUSG00000041324.14	Inhba	64.7028	-0.71154	0.377368	0.00160218	0.460202
ENSMUSG00000045055.5	Rpsa-ps2	271.292	0.681526	0.357801	0.00159936	0.460202
ENSMUSG00000067028.11	Cntnap5b	24.1667	-0.0705955	0.137753	0.00166046	0.467053
ENSMUSG00000066189.9	Cacng3	9.04146	-0.0449866	0.112103	0.00169079	0.469639
ENSMUSG00000094893.2	Gm4791	121.538	-0.666648	0.356241	0.0017255	0.473362
ENSMUSG00000064193.8	Gm4735	54.1675	0.725134	0.390273	0.0017475	0.473552
ENSMUSG00000034413.14	Neurl1b	37.8218	-0.111585	0.228438	0.00180507	0.477738
ENSMUSG00000036473.16	Tbc1d24	488.136	-0.454201	0.229892	0.00180595	0.477738
ENSMUSG00000024552.16	Slc14a2	55.797	-0.756499	0.423739	0.00194056	0.507308
ENSMUSG00000002658.9	Gtf2f1	1114.55	0.4388	0.23945	0.00245467	0.510799
ENSMUSG00000021614.16	Vcan	44.1805	-0.930917	0.63046	0.00245111	0.510799
ENSMUSG00000023031.8	Cela1	5497.61	-0.0193922	0.0994853	0.00218028	0.510799
ENSMUSG00000024082.5	Ndufaf7	525.382	0.427263	0.234847	0.00255439	0.510799
ENSMUSG00000024205.7	Rpl36-ps2	48.3109	0.818094	0.495475	0.00229751	0.510799
ENSMUSG00000025202.8	Scd3	32.5274	-0.903486	0.59244	0.00254376	0.510799
ENSMUSG00000025226.11	Fbxl15	291.515	0.542501	0.299455	0.00213901	0.510799
ENSMUSG00000030316.13	Tamm41	113.467	0.538286	0.318136	0.00261183	0.510799
ENSMUSG00000032289.15	Thsd4	205.128	-0.646077	0.362135	0.0020175	0.510799
ENSMUSG00000035852.11	Misp	180.453	0.582528	0.341361	0.00240696	0.510799
ENSMUSG00000036353.13	P2ry12	58.8369	-0.639277	0.380458	0.00243885	0.510799
ENSMUSG00000036853.5	Mcoln3	135.837	-0.713421	0.451944	0.00258279	0.510799
ENSMUSG00000037016.11	Frem2	23.4399	-0.0579709	0.122913	0.00239972	0.510799
ENSMUSG00000039183.6	Nubp2	390.061	0.442705	0.240353	0.00236772	0.510799
ENSMUSG00000039911.13	Spsb1	194.875	-0.521489	0.285631	0.00214067	0.510799
ENSMUSG00000040852.6	Plekhh2	214.029	-0.593374	0.329317	0.00204643	0.510799
ENSMUSG00000040918.12	Slc19a2	83.332	-0.611105	0.379076	0.00259837	0.510799
ENSMUSG00000042254.14	Cilp	52.1846	-0.716686	0.412645	0.00212592	0.510799
ENSMUSG00000045690.8	Wdr89	376.401	0.496088	0.274699	0.00229571	0.510799
ENSMUSG00000046794.9	Ppp1r3b	82.7153	-0.732525	0.430853	0.00220557	0.510799
ENSMUSG00000058488.7	Kl	480.615	-0.532058	0.290961	0.00208233	0.510799
ENSMUSG00000071711.12	Mpst	243.712	0.55815	0.314902	0.00223215	0.510799
ENSMUSG00000073427.4	Gm4924	152.662	-0.536738	0.311758	0.00248192	0.510799
ENSMUSG00000075592.10	Nynrin	300.839	-0.511399	0.275961	0.00206083	0.510799
ENSMUSG00000085039.2	Gm15927	45.9551	-0.119547	0.258934	0.00206519	0.510799
ENSMUSG00000089756.2	Zfp966	63.9401	-0.729073	0.455307	0.00257747	0.510799
ENSMUSG00000094777.2	Hist1h2ap	50.6032	-0.0807678	0.151957	0.00262054	0.510799
ENSMUSG00000103034.1	Gm8797	939.878	0.470217	0.259121	0.0023854	0.510799
ENSMUSG00000002020.15	Ltbp2	13.424	-0.0487338	0.114787	0.00268254	0.513869
ENSMUSG00000027222.14	Pex16	437.584	0.411124	0.226498	0.00266154	0.513869
ENSMUSG00000094410.8	Gm38394	461.16	-0.800264	0.534519	0.00273088	0.518658
ENSMUSG00000021867.16	Tmem254b	242.263	0.553824	0.346563	0.0029357	0.530104
ENSMUSG00000030590.15	Fam98c	330.524	0.473801	0.283809	0.00294598	0.530104
ENSMUSG00000031196.13	F8	125.876	-0.505074	0.307555	0.00292023	0.530104
ENSMUSG00000033624.10	Pdpr	96.5442	-0.683702	0.45061	0.00295815	0.530104
ENSMUSG00000041774.16	Ydjc	202.137	0.5071	0.310096	0.00294356	0.530104
ENSMUSG00000046865.7	Fbl	1021.75	0.370105	0.202393	0.00292578	0.530104
ENSMUSG00000068587.10	Mgam	25.7887	-0.0749421	0.142886	0.00293955	0.530104
ENSMUSG00000041035.9	Gm17018	796.084	0.45677	0.271616	0.00299075	0.531661
ENSMUSG00000025429.9	Pstpip2	232.693	-0.548671	0.349786	0.00304633	0.537243
ENSMUSG00000078183.3	Gm15610	24.8169	0.955234	0.683436	0.00307823	0.538299
ENSMUSG00000092564.2	BC051226	134.596	0.544189	0.348309	0.00310077	0.538299
ENSMUSG00000020181.18	Nav3	47.4182	-0.787411	0.584991	0.00316861	0.545812
ENSMUSG00000029499.11	Pxmp2	11.513	1.47704	1.08529	0.00324658	0.546023
ENSMUSG00000032625.14	Thsd7a	28.8771	-0.91139	0.717504	0.00331134	0.546023
ENSMUSG00000036916.13	Zfp280c	154.653	-0.511551	0.326068	0.00320907	0.546023
ENSMUSG00000038630.8	Zkscan16	123.846	-0.59171	0.399108	0.00329218	0.546023
ENSMUSG00000039841.14	Zfp800	259.264	-0.559744	0.37681	0.00331727	0.546023
ENSMUSG00000021066.9	Atl1	187.636	-0.526466	0.355315	0.00348942	0.56157
ENSMUSG00000027677.17	Ttc14	1004.18	-0.381866	0.230975	0.00353685	0.56157
ENSMUSG00000030032.12	Wdr54	102.859	0.589315	0.413623	0.00349288	0.56157
ENSMUSG00000032267.8	Usp28	105.228	-0.547995	0.382755	0.00359748	0.56157
ENSMUSG00000035112.17	Wnk4	662.661	0.510619	0.349693	0.00366445	0.56157
ENSMUSG00000047227.5	Gm527	32.9947	-0.743965	0.581346	0.00363646	0.56157
ENSMUSG00000078695.8	Cisd3	578.803	0.449253	0.285698	0.0035576	0.56157
ENSMUSG00000117345.1	Gm7926	10.6534	1.27457	1.00934	0.00361454	0.56157
ENSMUSG00000014355.10	Anapc1	888.284	-0.46999	0.314236	0.00370342	0.563655
ENSMUSG00000027306.15	Nusap1	25.8125	-0.0619163	0.126615	0.00375717	0.564108
ENSMUSG00000083621.1	Gm14586	644.841	0.535971	0.377689	0.00374966	0.564108
ENSMUSG00000007721.6	Ccdc124	1423.85	0.470135	0.320492	0.00388127	0.571471
ENSMUSG00000049106.7	Dcaf5	909.832	-0.405676	0.259375	0.00390501	0.571471
ENSMUSG00000083061.1	Gm12191	302.035	0.556733	0.412211	0.00393084	0.571471
ENSMUSG00000103442.5	Pcdha1	34.0684	-0.0779192	0.146698	0.00390075	0.571471
ENSMUSG00000109206.1	Gm45137	17.9704	-0.0498577	0.115509	0.00393479	0.571471
ENSMUSG00000056763.16	Cspp1	874.779	-0.382502	0.241027	0.00403544	0.582283
ENSMUSG00000074743.4	Thbd	104.886	-0.568554	0.43717	0.00411576	0.583293
ENSMUSG00000108621.1	Gm37494	503.966	-0.456017	0.316927	0.00412119	0.583293
ENSMUSG00000074867.4	Zfp808	32.3332	-0.0667467	0.131789	0.00415978	0.585028
ENSMUSG00000009376.15	Met	253.836	-0.462691	0.334416	0.0043098	0.588198
ENSMUSG00000022033.9	Pbk	63.4172	-0.639113	0.543924	0.00429716	0.588198
ENSMUSG00000039737.11	Prkrip1	379.772	0.455978	0.320255	0.00426791	0.588198
ENSMUSG00000063953.3	Amd2	225.7	0.483747	0.353624	0.00430673	0.588198
ENSMUSG00000105388.1	Rpl36a-ps2	558.136	0.563219	0.450812	0.00431467	0.588198
ENSMUSG00000020892.10	Aloxe3	35.1538	-0.0649341	0.12963	0.00439337	0.590576
ENSMUSG00000069793.12	Slfn9	52.1159	-0.0872958	0.161582	0.00441185	0.590576
ENSMUSG00000113113.1	Gm2614	43.95	0.693734	0.638339	0.00439603	0.590576
ENSMUSG00000028743.7	Akr7a5	545.915	0.442046	0.316322	0.00446809	0.594523
ENSMUSG00000074182.8	Znhit6	391.917	0.402877	0.275908	0.00452312	0.598263
ENSMUSG00000019577.6	Pdk4	296.259	-0.450546	0.337838	0.00467697	0.599254
ENSMUSG00000020607.7	Lratd1	120.361	-0.4441	0.336718	0.00484905	0.599254
ENSMUSG00000021583.7	Erap1	1315.31	-0.3907	0.274093	0.00485423	0.599254
ENSMUSG00000025001.11	Hells	45.2372	-0.0757354	0.143029	0.00479774	0.599254
ENSMUSG00000027187.10	Cat	56.215	-0.558771	0.48818	0.00481918	0.599254
ENSMUSG00000031166.13	Wdr13	958.63	-0.381037	0.261822	0.00478669	0.599254
ENSMUSG00000037712.16	Fermt2	635.198	-0.385063	0.261895	0.00478171	0.599254
ENSMUSG00000039148.5	Sart1	1692.69	0.408683	0.284142	0.00465866	0.599254
ENSMUSG00000049881.13	2810025M15Rik	357.197	0.538028	0.470434	0.00480507	0.599254
ENSMUSG00000066362.5	Rps13-ps1	858.918	0.521469	0.418103	0.00457463	0.599254
ENSMUSG00000115219.2	Eef1akmt4	95.0397	0.473871	0.360949	0.00461955	0.599254
ENSMUSG00000021809.10	Nudt13	320.135	0.377508	0.260123	0.00492228	0.600978
ENSMUSG00000116814.1	Gm49636	106.757	-0.523768	0.453595	0.00490605	0.600978
ENSMUSG00000026834.13	Acvr1c	103.353	0.500773	0.420831	0.00496551	0.602943
ENSMUSG00000028337.14	Coro2a	30.7967	-0.0827347	0.153514	0.00503032	0.604714
ENSMUSG00000040433.16	Zbtb38	412.351	-0.387446	0.277252	0.00503452	0.604714
ENSMUSG00000024754.13	Cemip2	125.942	-0.448612	0.363771	0.00518076	0.609167
ENSMUSG00000029516.19	Cit	58.0353	-0.604632	0.798674	0.00520866	0.609167
ENSMUSG00000034687.8	Fras1	214.185	-0.422254	0.316342	0.00515497	0.609167
ENSMUSG00000054662.8	Ano9	22.7472	-0.0692191	0.134492	0.00512283	0.609167
ENSMUSG00000091957.3	Rps2-ps10	101.654	0.476091	0.405971	0.00518429	0.609167
ENSMUSG00000003438.17	Timm50	471.003	0.378321	0.275079	0.00537463	0.615617
ENSMUSG00000017446.14	C1qtnf1	18.1196	-0.0451311	0.111805	0.00533655	0.615617
ENSMUSG00000025006.18	Sorbs1	56.6104	-0.561356	0.583466	0.00537376	0.615617
ENSMUSG00000044288.6	Cnr1	38.766	-0.0798989	0.14897	0.00529742	0.615617
ENSMUSG00000038267.15	Slc22a23	1353.89	-0.355874	0.250311	0.00540743	0.615738
ENSMUSG00000061410.6	Zcchc14	383.759	-0.431809	0.359799	0.00543221	0.615738
ENSMUSG00000090093.8	Gm14399	71.2772	-0.0778635	0.14575	0.00548652	0.615738
ENSMUSG00000106734.3	Gm20559	68.8121	-0.487769	0.459926	0.00548373	0.615738
ENSMUSG00000004698.11	Hdac9	208.087	-0.491602	0.532207	0.00581057	0.616061
ENSMUSG00000019726.12	Lyst	356.636	-0.403645	0.320733	0.00590527	0.616061
ENSMUSG00000024276.7	Zfp397	423.219	-0.362026	0.272836	0.0058737	0.616061
ENSMUSG00000026575.15	Nme7	143.499	0.494416	0.536526	0.00571718	0.616061
ENSMUSG00000026604.17	Ptpn14	16.6624	-0.0541367	0.11878	0.00574975	0.616061
ENSMUSG00000026883.17	Dab2ip	347.051	-0.363327	0.27333	0.00582749	0.616061
ENSMUSG00000027613.15	Eif6	1183.06	0.355574	0.250321	0.00552353	0.616061
ENSMUSG00000031103.12	Elf4	57.2696	-0.108842	0.208252	0.00572425	0.616061
ENSMUSG00000041444.14	Arhgap32	392.024	-0.49144	0.515594	0.0056833	0.616061
ENSMUSG00000042333.16	Tnfrsf14	44.535	0.560285	0.679255	0.00568444	0.616061
ENSMUSG00000044734.16	Serpinb1a	23.3814	-0.0595292	0.123713	0.00573037	0.616061
ENSMUSG00000050954.15	Zfp169	71.8816	-0.547287	0.610069	0.00554781	0.616061
ENSMUSG00000070803.6	Cited4	238.43	0.390655	0.313362	0.0058566	0.616061
ENSMUSG00000072680.11	Tmem254c	232.276	0.466336	0.464799	0.00589547	0.616061
ENSMUSG00000085873.1	Ttc39aos1	73.7154	-0.571067	0.779136	0.00565403	0.616061
ENSMUSG00000000197.8	Nalcn	465.645	-0.100226	0.160726	0.0377802	0.616674
ENSMUSG00000000399.10	Ndufa9	1687.44	0.111225	0.156607	0.055497	0.616674
ENSMUSG00000000439.9	Mkrn2	468.615	-0.0973597	0.146154	0.0579684	0.616674
ENSMUSG00000000579.14	Dynlt1c	273.969	-0.100234	0.147431	0.0581718	0.616674
ENSMUSG00000000794.9	Kcnn3	673.273	-0.0874045	0.14369	0.0468402	0.616674
ENSMUSG00000000811.13	Txnrd3	79.7628	0.118216	0.214993	0.0145376	0.616674
ENSMUSG00000001056.3	Nhp2	282.383	0.0876217	0.150487	0.0288715	0.616674
ENSMUSG00000001150.7	Mcm3ap	544.939	0.118996	0.182307	0.034902	0.616674
ENSMUSG00000001228.14	Uhrf1	23.8442	-0.0508248	0.115117	0.0164095	0.616674
ENSMUSG00000001248.15	Gramd1a	1584.83	0.166599	0.320229	0.0170394	0.616674
ENSMUSG00000001285.12	Myg1	606.548	0.0930119	0.148337	0.0509129	0.616674
ENSMUSG00000001289.12	Pfdn5	4625.22	0.11724	0.202266	0.0207142	0.616674
ENSMUSG00000001416.13	Cct3	2920.56	0.126405	0.196975	0.0304695	0.616674
ENSMUSG00000001517.14	Foxm1	30.9789	-0.0462998	0.111851	0.0170856	0.616674
ENSMUSG00000001670.13	Tat	424.2	-0.284562	0.303417	0.0104459	0.616674
ENSMUSG00000001774.8	Chordc1	1032.21	-0.15435	0.351193	0.0126579	0.616674
ENSMUSG00000001901.15	Kcnh6	530.354	-0.0779386	0.133002	0.0566033	0.616674
ENSMUSG00000001948.10	Spa17	393.076	0.115789	0.222641	0.00838701	0.616674
ENSMUSG00000001995.9	Sipa1l2	58.4283	-0.061423	0.120108	0.0569262	0.616674
ENSMUSG00000001998.15	Ap4e1	129.346	-0.0851586	0.148802	0.0248831	0.616674
ENSMUSG00000002006.12	Pdzd4	1030.31	0.116383	0.149612	0.0568718	0.616674
ENSMUSG00000002028.13	Kmt2a	1118.03	-0.080197	0.134722	0.0556599	0.616674
ENSMUSG00000002055.9	Spag5	20.659	-0.0329272	0.103558	0.0559178	0.616674
ENSMUSG00000002064.10	Sdf2	1852.4	0.105443	0.156248	0.0499278	0.616674
ENSMUSG00000002265.17	Peg3	16937.3	-0.129805	0.226309	0.0177523	0.616674
ENSMUSG00000002274.13	Metrn	15.2456	0.0308512	0.102975	0.0394532	0.616674
ENSMUSG00000002308.16	Cd320	312.892	0.0947613	0.153343	0.0413611	0.616674
ENSMUSG00000002329.7	Mdp1	760.184	0.113105	0.163468	0.0456436	0.616674
ENSMUSG00000002346.16	Slc25a42	335.556	-0.105465	0.162892	0.0417303	0.616674
ENSMUSG00000002379.7	Ndufa11	1544.35	0.0878662	0.141635	0.0587383	0.616674
ENSMUSG00000002395.14	Use1	1968.62	0.117125	0.208406	0.0181487	0.616674
ENSMUSG00000002416.13	Ndufb2	1244.92	0.0945942	0.156529	0.0331099	0.616674
ENSMUSG00000002625.10	Akap8l	1899.54	0.115163	0.186032	0.0321833	0.616674
ENSMUSG00000002763.16	Pex6	1117.32	0.250872	0.217718	0.0117627	0.616674
ENSMUSG00000002768.8	Mea1	1100.36	0.102392	0.157484	0.0464736	0.616674
ENSMUSG00000002799.6	Jag2	321.984	-0.42966	0.550946	0.00640298	0.616674
ENSMUSG00000002804.4	Nudt14	382.41	0.081031	0.136921	0.0511328	0.616674
ENSMUSG00000002812.4	Flii	1306.69	0.231523	0.280023	0.0147867	0.616674
ENSMUSG00000002820.6	Atg4d	830.792	0.0968104	0.16362	0.0272885	0.616674
ENSMUSG00000002833.11	Hdgfl2	1010.74	0.158474	0.21539	0.0279092	0.616674
ENSMUSG00000002835.9	Chaf1a	69.6512	-0.136323	0.298834	0.00793047	0.616674
ENSMUSG00000002910.11	Arrdc2	204.347	0.0805433	0.135274	0.055736	0.616674
ENSMUSG00000002949.15	Timm44	642.015	0.119208	0.185954	0.0326886	0.616674
ENSMUSG00000002984.17	Tomm40	832.356	0.0986413	0.148516	0.0530576	0.616674
ENSMUSG00000003068.16	Stk11	2299.94	0.106938	0.159876	0.0465513	0.616674
ENSMUSG00000003072.15	Atp5d	2460.8	0.126474	0.218096	0.0212505	0.616674
ENSMUSG00000003235.13	Eif2b5	1102.43	0.104315	0.158627	0.0469514	0.616674
ENSMUSG00000003279.17	Dlgap1	258.378	-0.115054	0.181014	0.0327576	0.616674
ENSMUSG00000003282.9	Plag1	103.499	-0.0478573	0.111999	0.0353649	0.616674
ENSMUSG00000003299.10	Mrpl4	689.395	0.129413	0.182543	0.0385935	0.616674
ENSMUSG00000003308.15	Keap1	1640.09	0.0897141	0.146354	0.0466714	0.616674
ENSMUSG00000003309.14	Ap1m2	1095.76	0.116336	0.197733	0.0201109	0.616674
ENSMUSG00000003346.14	Abhd17a	679.08	0.153269	0.236161	0.0264865	0.616674
ENSMUSG00000003380.11	Rabac1	5073.86	0.0770998	0.132537	0.0534963	0.616674
ENSMUSG00000003382.18	Etv3	377.05	-0.252902	0.412918	0.012698	0.616674
ENSMUSG00000003423.15	Pih1d1	332.986	0.14018	0.254427	0.0183916	0.616674
ENSMUSG00000003429.11	Rps11	5642.98	0.110073	0.161669	0.0468289	0.616674
ENSMUSG00000003437.14	Paf1	1419.83	0.119313	0.188884	0.0326144	0.616674
ENSMUSG00000003444.8	Med29	473.839	0.106294	0.179198	0.0241712	0.616674
ENSMUSG00000003531.15	Dgcr6	665.76	0.0700631	0.127807	0.0486581	0.616674
ENSMUSG00000003812.13	Dnase2a	251.208	0.0868745	0.140544	0.0544657	0.616674
ENSMUSG00000003863.18	Ppfia3	237.495	0.11903	0.192708	0.0282382	0.616674
ENSMUSG00000003929.11	Zfp81	177.191	-0.0717412	0.131498	0.0341869	0.616674
ENSMUSG00000003955.8	Fam162a	387.94	0.0945432	0.150297	0.0462782	0.616674
ENSMUSG00000003970.9	Rpl8	13557.1	0.130822	0.224673	0.0217223	0.616674
ENSMUSG00000004151.17	Etv1	1125.83	-0.125542	0.181188	0.0351939	0.616674
ENSMUSG00000004393.10	Ddx56	715.449	0.155546	0.203923	0.0297513	0.616674
ENSMUSG00000004562.16	Arhgef40	80.4601	0.0758684	0.139275	0.0173412	0.616674
ENSMUSG00000004591.16	Pkn2	927.161	-0.259531	0.244768	0.0119396	0.616674
ENSMUSG00000004815.12	Dgkq	226.315	-0.0865712	0.148777	0.02948	0.616674
ENSMUSG00000004929.12	Thop1	382.382	0.108532	0.148736	0.0585061	0.616674
ENSMUSG00000004945.15	Tmem242	1777.69	0.110095	0.165348	0.0410309	0.616674
ENSMUSG00000005087.17	Cd44	641.618	-0.225057	0.288907	0.0152388	0.616674
ENSMUSG00000005161.15	Prdx2	3761.61	0.0905957	0.148752	0.0544217	0.616674
ENSMUSG00000005233.16	Spc25	5093.4	-0.113136	0.178415	0.0326848	0.616674
ENSMUSG00000005410.6	Mcm5	127.609	-0.0875816	0.150101	0.0293202	0.616674
ENSMUSG00000005447.12	Pafah1b3	355.622	0.155934	0.270935	0.0197499	0.616674
ENSMUSG00000005580.11	Adcy9	341.799	-0.0932285	0.163235	0.0177438	0.616674
ENSMUSG00000005871.15	Apc	765.579	-0.0802002	0.139689	0.0369507	0.616674
ENSMUSG00000005881.13	Ergic3	2956.13	0.334653	0.317032	0.00804512	0.616674
ENSMUSG00000005886.14	Ncoa2	708.725	-0.0683778	0.127356	0.0400312	0.616674
ENSMUSG00000005893.14	Nr2c2	823.544	-0.110429	0.172484	0.0373911	0.616674
ENSMUSG00000006058.10	Snf8	1121.7	0.0982727	0.152908	0.0476247	0.616674
ENSMUSG00000006262.15	Mob1b	646.157	-0.246634	0.323155	0.0131131	0.616674
ENSMUSG00000006289.14	Osgep	654.042	0.126155	0.199262	0.0288689	0.616674
ENSMUSG00000006315.9	Tmem147	1957.75	0.153617	0.242816	0.0255656	0.616674
ENSMUSG00000006333.14	Rps9	10676.2	0.0848459	0.138758	0.0578263	0.616674
ENSMUSG00000006395.16	Hyi	247.398	0.327189	1.14318	0.00830791	0.616674
ENSMUSG00000006412.10	Pfdn2	1488.45	0.138473	0.179743	0.0380102	0.616674
ENSMUSG00000006529.16	Itih1	32.8262	-0.0657459	0.130009	0.00687955	0.616674
ENSMUSG00000006575.14	Rundc3a	4180.59	0.159195	0.218851	0.0264708	0.616674
ENSMUSG00000006589.8	Aprt	445.677	0.133998	0.216517	0.0259072	0.616674
ENSMUSG00000006711.15	D130043K22Rik	103.753	-0.0405168	0.107441	0.0434742	0.616674
ENSMUSG00000006740.14	Kif5b	6794.23	-0.313015	0.231484	0.00665058	0.616674
ENSMUSG00000006763.14	Saal1	138.169	0.0845615	0.147341	0.0329794	0.616674
ENSMUSG00000007564.15	Ppp2r1a	3068.27	0.158892	0.21895	0.0272239	0.616674
ENSMUSG00000007570.16	Fance	294.951	0.096492	0.151674	0.0500399	0.616674
ENSMUSG00000007656.13	Arpp19	1638.32	0.338391	0.321131	0.00802985	0.616674
ENSMUSG00000007817.15	Zmiz1	635.38	-0.0694343	0.129725	0.0313883	0.616674
ENSMUSG00000007827.10	Ankrd26	180.34	-0.110948	0.195203	0.0172413	0.616674
ENSMUSG00000008036.11	Ap2s1	1376.49	0.0994807	0.161191	0.0327806	0.616674
ENSMUSG00000008200.15	Fnbp4	620.86	-0.124942	0.176531	0.0394029	0.616674
ENSMUSG00000008668.15	Rps18	9950.86	0.0964873	0.159061	0.033981	0.616674
ENSMUSG00000008690.15	Ncaph2	1255.68	0.165573	0.225493	0.0250056	0.616674
ENSMUSG00000008763.16	Man1a2	886.775	-0.0983253	0.148766	0.0545277	0.616674
ENSMUSG00000008976.16	Gabpa	475.086	-0.0822604	0.137575	0.0515895	0.616674
ENSMUSG00000009076.10	Zmat5	292.219	0.109706	0.184582	0.024125	0.616674
ENSMUSG00000009108.15	Gnat2	720.203	-0.125059	0.156432	0.0495322	0.616674
ENSMUSG00000009292.18	Trpm2	139.185	-0.0461677	0.110394	0.0486909	0.616674
ENSMUSG00000009470.17	Tnpo1	2839.1	-0.0919291	0.151047	0.0413072	0.616674
ENSMUSG00000009621.18	Vav2	113.262	-0.100176	0.16221	0.0353549	0.616674
ENSMUSG00000009640.11	Dmap1	413.365	0.256918	0.292696	0.0124652	0.616674
ENSMUSG00000009927.9	Rps25	8312.46	0.0984519	0.163302	0.0363088	0.616674
ENSMUSG00000010066.15	Cacna2d2	88.9575	-0.0565952	0.118332	0.0343636	0.616674
ENSMUSG00000010086.17	Rnf112	102.465	-0.0756467	0.134141	0.0412277	0.616674
ENSMUSG00000010097.15	Nxf1	1118.27	0.0621366	0.120581	0.0581578	0.616674
ENSMUSG00000010175.13	Prox1	834.917	-0.111335	0.181754	0.0282738	0.616674
ENSMUSG00000010362.9	Rdm1	168.593	0.08369	0.146307	0.0272061	0.616674
ENSMUSG00000010376.15	Nedd8	1843.96	0.0875438	0.142824	0.0540556	0.616674
ENSMUSG00000010406.12	Mrpl52	549.16	0.100433	0.169982	0.0247142	0.616674
ENSMUSG00000010492.10	Uckl1os	29.8758	-0.038031	0.1063	0.037587	0.616674
ENSMUSG00000010505.16	Myt1	831.69	-0.240402	0.292744	0.0149698	0.616674
ENSMUSG00000010607.8	Pigyl	631.387	0.133214	0.223925	0.022878	0.616674
ENSMUSG00000010609.15	Psen2	807.526	0.10275	0.157763	0.0504717	0.616674
ENSMUSG00000011463.5	Cpb1	3709.17	-0.00911541	0.0972746	0.0242146	0.616674
ENSMUSG00000011589.9	Fsd1	11.5593	-0.0374692	0.106724	0.0105767	0.616674
ENSMUSG00000012126.16	Ubxn11	160.897	0.0943733	0.16583	0.0166893	0.616674
ENSMUSG00000012350.15	Ehf	342.04	-0.0829333	0.142975	0.0352072	0.616674
ENSMUSG00000012443.4	Kif11	26.7146	-0.0503721	0.114399	0.022727	0.616674
ENSMUSG00000012519.14	Mlkl	29.1935	0.0416561	0.108298	0.0339788	0.616674
ENSMUSG00000012640.16	Zfp715	323.227	-0.074154	0.130259	0.0536832	0.616674
ENSMUSG00000012848.15	Rps5	7354.03	0.121237	0.20106	0.0253183	0.616674
ENSMUSG00000013033.16	Adgrl1	1027.9	-0.0931908	0.146235	0.0531551	0.616674
ENSMUSG00000013236.17	Ptprs	158.373	-0.106823	0.191385	0.0132768	0.616674
ENSMUSG00000014232.14	Cluap1	568.009	0.103826	0.156196	0.0486955	0.616674
ENSMUSG00000014294.4	Ndufa2	2606.89	0.0742165	0.133795	0.0360065	0.616674
ENSMUSG00000014301.13	Pam16	403.232	0.0796916	0.137638	0.0420644	0.616674
ENSMUSG00000014313.15	Cox6c	4043.31	0.0745009	0.13049	0.0555235	0.616674
ENSMUSG00000014496.8	Ankrd28	453.83	-0.0836408	0.137147	0.0575679	0.616674
ENSMUSG00000014498.9	Ankrd52	257.555	-0.0523301	0.114207	0.0509238	0.616674
ENSMUSG00000014551.8	Mrps25	346.047	0.139672	0.206897	0.0292639	0.616674
ENSMUSG00000014771.13	Pdcd2	370.371	0.154192	0.259688	0.0213594	0.616674
ENSMUSG00000015092.9	Edf1	2619.26	0.0952851	0.152839	0.0405766	0.616674
ENSMUSG00000015342.6	Xk	356.833	-0.101131	0.165946	0.0321815	0.616674
ENSMUSG00000015476.6	Prrt1	291.474	0.0769605	0.133756	0.049415	0.616674
ENSMUSG00000015533.9	Itga2	60.9349	-0.0881892	0.160212	0.0089263	0.616674
ENSMUSG00000015575.15	Atp6v0e	1981.24	0.129076	0.192418	0.0335299	0.616674
ENSMUSG00000015647.9	Lama5	20.2601	-0.0339691	0.104008	0.0560916	0.616674
ENSMUSG00000015653.13	Steap2	911.144	-0.330855	0.324547	0.00834569	0.616674
ENSMUSG00000015659.12	Serac1	43.3063	-0.0571875	0.120875	0.010678	0.616674
ENSMUSG00000015747.5	Vps45	539.537	0.0838026	0.140207	0.0541716	0.616674
ENSMUSG00000015806.12	Qdpr	4441.93	0.0887627	0.14016	0.058162	0.616674
ENSMUSG00000015829.13	Tnr	1515.57	-0.126122	0.229114	0.0166745	0.616674
ENSMUSG00000015882.18	Lcorl	696.158	-0.284306	1.25814	0.00897291	0.616674
ENSMUSG00000015943.11	Bola1	323.249	0.0813374	0.141331	0.0350185	0.616674
ENSMUSG00000016128.14	Stard13	495.069	-0.40835	0.635141	0.00709876	0.616674
ENSMUSG00000016252.7	Atp5e	5000.89	0.0663409	0.123778	0.0576126	0.616674
ENSMUSG00000016344.14	Ppdpf	547.282	0.100713	0.158144	0.0419805	0.616674
ENSMUSG00000016520.7	Lnx2	170.715	-0.0745137	0.136428	0.0234942	0.616674
ENSMUSG00000016833.14	Mrps18c	699.677	0.0897889	0.145848	0.0466423	0.616674
ENSMUSG00000017288.15	Vps53	1096.14	0.110576	0.14898	0.0572722	0.616674
ENSMUSG00000017299.13	Dnttip1	538.616	0.295883	0.229357	0.00803689	0.616674
ENSMUSG00000017404.12	Rpl19	13889.8	0.0964674	0.160694	0.0310309	0.616674
ENSMUSG00000017688.14	Hnf4g	55.2899	-0.072274	0.13532	0.016359	0.616674
ENSMUSG00000017734.15	Dbndd2	201.261	0.127179	0.232524	0.0159875	0.616674
ENSMUSG00000017756.9	Slc12a7	1404.68	-0.102783	0.163087	0.0426961	0.616674
ENSMUSG00000017897.18	Eya2	12.9046	0.0275181	0.101502	0.0518512	0.616674
ENSMUSG00000018076.12	Med13l	334.722	-0.073587	0.129993	0.0518985	0.616674
ENSMUSG00000018169.12	Mfng	17.1315	-0.0297271	0.102302	0.056314	0.616674
ENSMUSG00000018286.6	Psmb6	2963.84	0.102482	0.164443	0.0362825	0.616674
ENSMUSG00000018372.13	Cep95	194.842	-0.106505	0.159771	0.0460738	0.616674
ENSMUSG00000018449.12	Rpain	106.459	0.0900113	0.150045	0.0368441	0.616674
ENSMUSG00000018470.8	Kcnab3	309.262	-0.121056	0.183276	0.0350471	0.616674
ENSMUSG00000018565.17	Elp5	619.45	0.176886	0.216374	0.0242178	0.616674
ENSMUSG00000018581.15	Dnah11	68.7026	-0.0690373	0.129133	0.0326524	0.616674
ENSMUSG00000018585.9	Atox1	532.653	0.079138	0.135516	0.0497138	0.616674
ENSMUSG00000018677.9	Slc25a39	3375.28	0.12703	0.181401	0.0400258	0.616674
ENSMUSG00000018796.13	Acsl1	313.897	-0.13278	0.190666	0.0345923	0.616674
ENSMUSG00000018800.14	Abca5	1200.36	-0.0976796	0.158177	0.0383599	0.616674
ENSMUSG00000018821.3	Avpi1	115.99	0.0706405	0.13063	0.0334992	0.616674
ENSMUSG00000018846.8	Pank3	1295.23	-0.10939	0.190261	0.0185904	0.616674
ENSMUSG00000018861.8	Fdxr	271.86	0.112715	0.186115	0.026872	0.616674
ENSMUSG00000018920.11	Cxcl16	32.6615	0.0387718	0.106305	0.0520549	0.616674
ENSMUSG00000018921.11	Pelp1	699.68	0.128595	0.172771	0.0419792	0.616674
ENSMUSG00000018999.14	Slc35b4	1117.48	-0.0877687	0.148752	0.0288619	0.616674
ENSMUSG00000019158.9	Tmem160	535.655	0.0757712	0.134531	0.0398674	0.616674
ENSMUSG00000019362.8	D8Ertd738e	1987.91	0.0851068	0.142288	0.0454962	0.616674
ENSMUSG00000019428.16	Fkbp8	3579.53	0.169404	0.242057	0.0229249	0.616674
ENSMUSG00000019494.14	Cops6	1099.97	0.110059	0.16088	0.046808	0.616674
ENSMUSG00000019578.11	Ubxn6	1782.05	0.108443	0.166271	0.0414384	0.616674
ENSMUSG00000019689.4	Fmc1	332.099	0.115666	0.174239	0.0392576	0.616674
ENSMUSG00000019718.8	L3hypdh	21.9789	0.0476668	0.112486	0.0231857	0.616674
ENSMUSG00000019738.15	Polr2i	476.578	0.097821	0.157849	0.0381074	0.616674
ENSMUSG00000019768.16	Esr1	3044.3	-0.389073	0.416411	0.00727008	0.616674
ENSMUSG00000019774.8	Mtrf1l	193.219	0.0860684	0.138275	0.0555588	0.616674
ENSMUSG00000019794.13	Katna1	920.217	0.168305	0.352494	0.0168189	0.616674
ENSMUSG00000019797.11	1700021F05Rik	342.615	0.0847513	0.148129	0.0250483	0.616674
ENSMUSG00000019817.18	Plagl1	46.8137	-0.0573395	0.118748	0.0369811	0.616674
ENSMUSG00000019820.11	Utrn	1503.39	-0.104197	0.156262	0.04665	0.616674
ENSMUSG00000019837.8	Gtf3c6	572.394	0.0932947	0.152459	0.0402993	0.616674
ENSMUSG00000019864.14	Rtn4ip1	290.909	0.101023	0.14656	0.0475534	0.616674
ENSMUSG00000019942.13	Cdk1	39.5748	-0.054485	0.116598	0.0352389	0.616674
ENSMUSG00000019947.10	Arid5b	201.986	-0.0608274	0.121243	0.0393736	0.616674
ENSMUSG00000019984.16	Med23	405.297	-0.138576	0.218458	0.0265764	0.616674
ENSMUSG00000020019.4	Ntn4	91.0303	-0.0812125	0.143367	0.0250249	0.616674
ENSMUSG00000020021.4	Fgd6	323.276	-0.123582	0.215293	0.0165561	0.616674
ENSMUSG00000020070.18	Rufy2	412.598	-0.0939255	0.14637	0.0542008	0.616674
ENSMUSG00000020079.15	Supv3l1	319.836	0.112251	0.169374	0.040581	0.616674
ENSMUSG00000020133.8	2310011J03Rik	602.102	0.193045	0.303494	0.017824	0.616674
ENSMUSG00000020150.13	Gamt	22.7424	-0.0333478	0.103977	0.0429385	0.616674
ENSMUSG00000020163.12	Uqcr11	2351.25	0.0768796	0.133521	0.047128	0.616674
ENSMUSG00000020169.4	Best3	70.3213	-0.042435	0.108558	0.0414998	0.616674
ENSMUSG00000020176.17	Grb10	559.404	-0.107306	0.158829	0.0481595	0.616674
ENSMUSG00000020183.11	Cpm	347.767	-0.107315	0.165252	0.0398354	0.616674
ENSMUSG00000020189.15	Osbpl8	419.438	-0.0956248	0.160257	0.0294446	0.616674
ENSMUSG00000020232.17	Hmg20b	508.396	0.0984199	0.162653	0.0323015	0.616674
ENSMUSG00000020256.14	Aldh1l2	713.149	-0.106892	0.195439	0.0105918	0.616674
ENSMUSG00000020263.14	Appl2	1214.72	-0.270942	0.23657	0.0105988	0.616674
ENSMUSG00000020284.16	Cfap410	663.707	0.140133	0.210447	0.0285581	0.616674
ENSMUSG00000020308.6	Tpgs1	612.949	0.284401	0.326005	0.0107565	0.616674
ENSMUSG00000020330.16	Hmmr	31.8033	-0.0632974	0.125388	0.0200784	0.616674
ENSMUSG00000020362.13	Cnot6	621.923	-0.32832	0.260408	0.0070405	0.616674
ENSMUSG00000020372.15	Rack1	9193.97	0.114961	0.188505	0.0275813	0.616674
ENSMUSG00000020440.13	Arf5	2063.05	0.0971589	0.154118	0.0421815	0.616674
ENSMUSG00000020441.6	2310033P09Rik	406.59	0.0993335	0.16551	0.0289471	0.616674
ENSMUSG00000020460.15	Rps27a	11544.6	0.0822432	0.139452	0.0456864	0.616674
ENSMUSG00000020485.14	Supt4a	550.555	0.141946	0.242246	0.0215492	0.616674
ENSMUSG00000020519.5	Sap30l	268.831	0.127006	0.223731	0.0188664	0.616674
ENSMUSG00000020594.14	Pum2	2059.26	-0.163267	0.297566	0.0173856	0.616674
ENSMUSG00000020634.12	Ubxn2a	1074.21	-0.121018	0.197347	0.0268761	0.616674
ENSMUSG00000020674.17	Pxdn	48.4012	-0.0663325	0.129936	0.0105638	0.616674
ENSMUSG00000020680.15	Taf15	1617.96	0.163952	0.211761	0.0271201	0.616674
ENSMUSG00000020687.13	Cdc27	609.503	-0.119261	0.171682	0.0416874	0.616674
ENSMUSG00000020691.13	Mettl2	95.9422	0.0956441	0.156803	0.0357959	0.616674
ENSMUSG00000020706.13	Ftsj3	1009.13	0.108904	0.159854	0.0449093	0.616674
ENSMUSG00000020708.12	Psmc5	2429.07	0.105101	0.158867	0.0465904	0.616674
ENSMUSG00000020721.16	Helz	850.659	-0.0860389	0.138652	0.0582518	0.616674
ENSMUSG00000020736.12	Nt5c	372.356	0.347305	0.295135	0.00707392	0.616674
ENSMUSG00000020747.18	Tmem94	700.175	-0.0755653	0.131586	0.0535865	0.616674
ENSMUSG00000020831.18	0610010K14Rik	438.425	0.100701	0.16285	0.0355517	0.616674
ENSMUSG00000020834.17	Dhrs13	105.131	0.0635791	0.122263	0.0512525	0.616674
ENSMUSG00000020876.14	Snx11	323.978	0.117145	0.163579	0.0468666	0.616674
ENSMUSG00000020898.18	Ctc1	200.788	0.126782	0.227605	0.018197	0.616674
ENSMUSG00000020899.16	Pfas	274.183	-0.0970827	0.164561	0.0254137	0.616674
ENSMUSG00000020903.13	Stx8	680.669	0.129552	0.218375	0.0239495	0.616674
ENSMUSG00000020914.17	Top2a	123.491	-0.0704317	0.13345	0.0155872	0.616674
ENSMUSG00000020948.9	Klhl28	271.437	-0.104704	0.155647	0.0499579	0.616674
ENSMUSG00000020964.14	Sel1l	2570.37	-0.119344	0.197634	0.0311798	0.616674
ENSMUSG00000020986.13	Sec23a	464.556	-0.101826	0.155909	0.0468436	0.616674
ENSMUSG00000021018.8	Polr2h	320.842	0.0855588	0.147374	0.0358154	0.616674
ENSMUSG00000021023.14	Prorp	239.536	0.101521	0.162315	0.0379047	0.616674
ENSMUSG00000021025.8	Nfkbia	1162.85	0.129614	0.239863	0.0163264	0.616674
ENSMUSG00000021038.17	Vipas39	773.524	0.130695	0.179271	0.0392319	0.616674
ENSMUSG00000021040.15	Slirp	633.603	0.118925	0.195185	0.0266877	0.616674
ENSMUSG00000021068.17	Nin	152.138	-0.0813949	0.139639	0.0428044	0.616674
ENSMUSG00000021102.4	Glrx5	1414.41	0.100687	0.159656	0.04151	0.616674
ENSMUSG00000021109.13	Hif1a	951.733	-0.0976223	0.151617	0.0494239	0.616674
ENSMUSG00000021127.7	Zfp36l1	15.955	-0.0337954	0.104108	0.046483	0.616674
ENSMUSG00000021176.6	Efcab11	11.463	0.0293337	0.102145	0.0565402	0.616674
ENSMUSG00000021177.16	Tdp1	287.922	0.136609	0.212033	0.0284402	0.616674
ENSMUSG00000021190.14	Lgmn	337.582	0.163607	0.240148	0.0242535	0.616674
ENSMUSG00000021194.6	Chga	476944	0.115499	0.161307	0.0487612	0.616674
ENSMUSG00000021235.13	Coq6	311.685	0.110122	0.174655	0.0343745	0.616674
ENSMUSG00000021242.9	Npc2	6175.99	0.12556	0.187093	0.0298593	0.616674
ENSMUSG00000021262.15	Evl	552.011	0.156121	0.232178	0.0258689	0.616674
ENSMUSG00000021264.12	Yy1	1165.94	-0.283598	0.248783	0.00954052	0.616674
ENSMUSG00000021366.8	Hivep1	381.008	-0.0829365	0.149002	0.0160413	0.616674
ENSMUSG00000021374.10	Nup153	550.205	-0.355669	0.626217	0.00804474	0.616674
ENSMUSG00000021496.12	Pcbd2	479.242	0.114302	0.169515	0.0418123	0.616674
ENSMUSG00000021549.14	Rasa1	594.199	-0.0967014	0.146394	0.0570128	0.616674
ENSMUSG00000021552.7	Gkap1	492.216	0.128174	0.204846	0.027067	0.616674
ENSMUSG00000021613.9	Hapln1	589.439	-0.0600977	0.118979	0.0586679	0.616674
ENSMUSG00000021645.16	Smn1	312.649	0.199684	0.369879	0.0153244	0.616674
ENSMUSG00000021662.11	Arhgef28	416.727	-0.126332	0.178952	0.0387265	0.616674
ENSMUSG00000021773.11	Comtd1	151.491	0.0770325	0.136594	0.0354578	0.616674
ENSMUSG00000021932.13	Rnaseh2b	254.819	0.124808	0.188268	0.0342872	0.616674
ENSMUSG00000021945.9	Zmym2	860.343	-0.292932	0.413302	0.0102057	0.616674
ENSMUSG00000021951.7	Eef1akmt1	375.293	0.183958	0.339424	0.0164138	0.616674
ENSMUSG00000021957.7	Tkt	1798.05	0.108328	0.156586	0.0493653	0.616674
ENSMUSG00000021974.15	Fgf9	308.196	0.100269	0.159848	0.0387545	0.616674
ENSMUSG00000021978.9	Extl3	511.011	-0.107607	0.154736	0.0530714	0.616674
ENSMUSG00000022016.16	Akap11	1820.72	-0.165763	0.501361	0.00943849	0.616674
ENSMUSG00000022141.7	Nipbl	1253.55	-0.146021	0.192061	0.0330124	0.616674
ENSMUSG00000022201.16	Zfr	2245.79	-0.101533	0.153624	0.0528173	0.616674
ENSMUSG00000022216.17	Psme1	1228.81	0.0952366	0.154637	0.0396234	0.616674
ENSMUSG00000022217.14	Emc9	266.777	0.0830958	0.139473	0.0486069	0.616674
ENSMUSG00000022263.10	Trio	678.814	-0.112565	0.160475	0.0488914	0.616674
ENSMUSG00000022270.16	Retreg1	197.264	-0.112353	0.169166	0.0407651	0.616674
ENSMUSG00000022324.15	Matn2	543.743	-0.230985	0.378716	0.0135767	0.616674
ENSMUSG00000022370.13	Mrpl13	728.624	0.18391	0.326018	0.017092	0.616674
ENSMUSG00000022387.17	Brd1	843.7	-0.080377	0.135151	0.0552955	0.616674
ENSMUSG00000022428.8	Cby1	517.798	0.142619	0.21467	0.028635	0.616674
ENSMUSG00000022435.6	Upk3a	52.7338	-0.108178	0.202314	0.00781087	0.616674
ENSMUSG00000022451.12	Twf1	1324.27	-0.096249	0.144584	0.0587321	0.616674
ENSMUSG00000022452.16	Smdt1	2698.58	0.0948854	0.155163	0.0312758	0.616674
ENSMUSG00000022471.14	Xrcc6	1041.03	0.327411	0.271041	0.00748316	0.616674
ENSMUSG00000022474.15	Pmm1	282.542	0.133318	0.223575	0.0238372	0.616674
ENSMUSG00000022475.19	Hdac7	159.017	-0.0922942	0.147813	0.0470855	0.616674
ENSMUSG00000022533.14	Atp13a3	766.461	-0.135113	0.239987	0.0191356	0.616674
ENSMUSG00000022543.9	4930451G09Rik	59.5681	0.0626401	0.12148	0.0519746	0.616674
ENSMUSG00000022554.7	Hgh1	185.507	0.21528	0.574626	0.0119061	0.616674
ENSMUSG00000022559.8	Fbxl6	342.216	0.0936566	0.144593	0.0575204	0.616674
ENSMUSG00000022623.17	Shank3	43.1025	-0.0424238	0.10817	0.0531283	0.616674
ENSMUSG00000022671.13	Mzt2	316.571	0.160588	0.28695	0.0198208	0.616674
ENSMUSG00000022721.19	Trmt2a	985.058	0.155216	0.245902	0.0237403	0.616674
ENSMUSG00000022723.16	Crybg3	280.05	-0.17244	0.299103	0.0190999	0.616674
ENSMUSG00000022749.8	Tbc1d23	854.65	-0.194816	0.302776	0.0175366	0.616674
ENSMUSG00000022760.17	Thap7	467.892	0.119799	0.189886	0.0276832	0.616674
ENSMUSG00000022762.18	Ncam2	65.4467	-0.0746385	0.137732	0.0184938	0.616674
ENSMUSG00000022787.10	Wdr53	247.376	0.083839	0.139582	0.0498644	0.616674
ENSMUSG00000022791.19	Tnk2	729.676	0.243717	0.273533	0.0136134	0.616674
ENSMUSG00000022890.13	Atp5j	2793.33	0.0943365	0.151442	0.0441915	0.616674
ENSMUSG00000022913.16	Psmg1	481.424	0.101	0.149619	0.054295	0.616674
ENSMUSG00000022948.16	Setd4	61.6941	0.383687	0.708705	0.00764171	0.616674
ENSMUSG00000022965.8	Ifngr2	145.394	-0.149767	0.281496	0.0170589	0.616674
ENSMUSG00000022972.10	Cfap298	696.13	0.108446	0.170162	0.0363909	0.616674
ENSMUSG00000022982.10	Sod1	6303.48	0.0780558	0.135411	0.0462632	0.616674
ENSMUSG00000023007.15	Prpf40b	586.329	0.220027	0.413316	0.0137067	0.616674
ENSMUSG00000023017.10	Asic1	722.228	-0.19998	0.245705	0.0189401	0.616674
ENSMUSG00000023025.16	Larp4	962.283	-0.111111	0.172534	0.0370396	0.616674
ENSMUSG00000023043.7	Krt18	4673.22	0.0930696	0.146372	0.0526223	0.616674
ENSMUSG00000023072.14	Cep89	627.338	0.349099	0.364407	0.00794387	0.616674
ENSMUSG00000023140.4	Reg2	87.6725	-0.0130245	0.0979095	0.0118375	0.616674
ENSMUSG00000023433.8	Cela3b	2793.92	-0.0132276	0.0979549	0.0098242	0.616674
ENSMUSG00000023473.13	Celsr3	570.145	-0.136788	0.257291	0.0152236	0.616674
ENSMUSG00000023495.13	Pcbp4	421.21	0.126284	0.202362	0.0258069	0.616674
ENSMUSG00000023505.13	Cdca3	39.462	-0.0391546	0.106466	0.0526106	0.616674
ENSMUSG00000023755.10	Rhebl1	48.1359	0.0588773	0.118836	0.0496125	0.616674
ENSMUSG00000023805.17	Synj2	259.596	-0.118122	0.170825	0.0420206	0.616674
ENSMUSG00000023904.10	Hcfc1r1	897.742	0.144539	0.247275	0.0214664	0.616674
ENSMUSG00000023905.15	Tnfrsf12a	170.666	0.1802	0.325644	0.0172972	0.616674
ENSMUSG00000023966.8	Rsph9	396.957	0.078863	0.136881	0.042562	0.616674
ENSMUSG00000023967.9	Mrps18a	701.23	0.211694	0.345064	0.0154417	0.616674
ENSMUSG00000023977.15	Ubr2	1193.76	-0.0890001	0.148754	0.036606	0.616674
ENSMUSG00000024018.18	Ccdc167	976.434	0.0796797	0.134478	0.0556772	0.616674
ENSMUSG00000024027.8	Glp1r	8687.74	-0.115611	0.158018	0.0503734	0.616674
ENSMUSG00000024074.8	Crim1	19.7368	-0.0372641	0.106292	0.0212127	0.616674
ENSMUSG00000024078.7	Ttc27	321.524	0.0934411	0.157781	0.0279448	0.616674
ENSMUSG00000024132.6	Eci1	484.966	0.0986662	0.153106	0.0473241	0.616674
ENSMUSG00000024143.15	Rhoq	715.365	-0.12411	0.184518	0.0351467	0.616674
ENSMUSG00000024170.15	Telo2	149.338	0.0993806	0.167858	0.0253618	0.616674
ENSMUSG00000024174.9	Pot1b	112.944	-0.159179	0.305834	0.0165364	0.616674
ENSMUSG00000024181.9	Mrpl28	1009.8	0.121456	0.207764	0.021657	0.616674
ENSMUSG00000024184.15	Pdia2	217.44	-0.0166208	0.0987021	0.00655729	0.616674
ENSMUSG00000024208.16	Uqcc2	3957.33	0.091745	0.1476	0.0513025	0.616674
ENSMUSG00000024225.5	Clps	1692.78	-0.01308	0.0979359	0.00733501	0.616674
ENSMUSG00000024242.15	Map4k3	334.66	-0.108006	0.169079	0.0372358	0.616674
ENSMUSG00000024283.15	Wac	1557.79	-0.179117	0.256457	0.0235325	0.616674
ENSMUSG00000024298.15	Zfp871	1040.71	-0.233747	0.418239	0.012938	0.616674
ENSMUSG00000024309.15	Pfdn6	1268.15	0.337213	0.330713	0.00814859	0.616674
ENSMUSG00000024312.10	Wdr46	322.73	0.107068	0.16291	0.0438427	0.616674
ENSMUSG00000024325.8	Ring1	513.681	0.0985435	0.148079	0.0562494	0.616674
ENSMUSG00000024338.15	Psmb8	362.477	0.409664	0.381774	0.00631961	0.616674
ENSMUSG00000024378.9	Stard4	437.54	-0.132611	0.189199	0.0349781	0.616674
ENSMUSG00000024387.13	Csnk2b	897.764	0.116068	0.161064	0.0490888	0.616674
ENSMUSG00000024411.11	Aqp4	230.272	-0.150737	0.336948	0.0113687	0.616674
ENSMUSG00000024429.9	Gnl1	1484.7	0.18769	0.20698	0.0221771	0.616674
ENSMUSG00000024431.15	Nr3c1	1413.48	-0.112664	0.167938	0.04206	0.616674
ENSMUSG00000024446.13	Rpp21	249.58	0.0693215	0.125953	0.0577549	0.616674
ENSMUSG00000024483.19	Ankhd1	1407.17	0.0707485	0.128417	0.0507691	0.616674
ENSMUSG00000024537.5	Psmg2	440.403	0.104982	0.160678	0.0447833	0.616674
ENSMUSG00000024542.9	Cep192	199.156	-0.101159	0.173398	0.0216004	0.616674
ENSMUSG00000024548.11	Setbp1	184.244	-0.0747672	0.134133	0.0358432	0.616674
ENSMUSG00000024580.8	Grpel2	533.976	-0.113085	0.149163	0.0569368	0.616674
ENSMUSG00000024608.11	Rps14	19041.9	0.100736	0.168819	0.0259465	0.616674
ENSMUSG00000024614.7	Tmx3	1043.85	-0.125345	0.179485	0.0376739	0.616674
ENSMUSG00000024644.17	Cndp2	1255.05	0.136968	0.181889	0.0353575	0.616674
ENSMUSG00000024683.6	Mrpl16	486.151	0.095096	0.145929	0.0561971	0.616674
ENSMUSG00000024691.13	Fam111a	31.7124	-0.0532106	0.116328	0.0257578	0.616674
ENSMUSG00000024772.9	Ehd1	649.086	0.117999	0.152417	0.0538602	0.616674
ENSMUSG00000024797.14	Vps51	1141.25	0.153345	0.213755	0.0284071	0.616674
ENSMUSG00000024847.15	Aip	1549.5	0.122845	0.152426	0.052663	0.616674
ENSMUSG00000024854.4	Pold4	307.074	0.105614	0.174315	0.0284663	0.616674
ENSMUSG00000024869.10	Gm49405	23.687	-0.0495305	0.113944	0.0200469	0.616674
ENSMUSG00000024870.6	Rab1b	2801.96	0.221726	0.205161	0.0154217	0.616674
ENSMUSG00000024911.7	Fibp	765.096	0.130466	0.198321	0.0327252	0.616674
ENSMUSG00000024914.16	Drap1	3071	0.198393	0.243777	0.0193964	0.616674
ENSMUSG00000024925.11	Rnaseh2c	257.101	0.103802	0.183457	0.0153406	0.616674
ENSMUSG00000024939.6	Fam89b	211.874	0.0929993	0.150273	0.0438782	0.616674
ENSMUSG00000024953.17	Prdx5	2490.99	0.120692	0.189417	0.0330917	0.616674
ENSMUSG00000025019.17	Lcor	159.493	-0.0672941	0.128245	0.0281932	0.616674
ENSMUSG00000025026.15	Add3	600.344	-0.104977	0.160937	0.0443136	0.616674
ENSMUSG00000025035.9	Arl3	2061.29	0.120081	0.180562	0.0368408	0.616674
ENSMUSG00000025102.14	3110040N11Rik	327.689	0.0921047	0.146365	0.0520762	0.616674
ENSMUSG00000025132.13	Arhgdia	4276.72	0.145314	0.170835	0.0381299	0.616674
ENSMUSG00000025135.12	Anapc11	1077.77	0.11958	0.198729	0.0240912	0.616674
ENSMUSG00000025142.18	Aspscr1	620.585	0.300158	0.249661	0.0084984	0.616674
ENSMUSG00000025144.17	Cenpx	449.78	0.0917484	0.148623	0.0443553	0.616674
ENSMUSG00000025199.16	Chuk	1016.69	-0.112802	0.164172	0.0457158	0.616674
ENSMUSG00000025203.6	Scd2	2580.08	-0.337853	0.278645	0.00705936	0.616674
ENSMUSG00000025241.16	Fyco1	572.022	-0.0910973	0.154249	0.0299658	0.616674
ENSMUSG00000025260.10	Hsd17b10	704.527	0.137888	0.243179	0.0185782	0.616674
ENSMUSG00000025261.18	Huwe1	2499.57	-0.085368	0.149545	0.0248129	0.616674
ENSMUSG00000025262.8	Fam120c	393.587	-0.0662372	0.129229	0.0142382	0.616674
ENSMUSG00000025323.10	Sp4	391.746	-0.204796	0.271127	0.0177265	0.616674
ENSMUSG00000025326.12	Ube3a	2068.14	0.0516939	0.114182	0.0440437	0.616674
ENSMUSG00000025362.6	Rps26	4705.01	0.0898707	0.147456	0.0435467	0.616674
ENSMUSG00000025408.15	Ddit3	1467.71	0.147757	0.258227	0.0194482	0.616674
ENSMUSG00000025410.10	Dctn2	2430	0.105575	0.14979	0.0559484	0.616674
ENSMUSG00000025465.13	Echs1	1158.29	0.104472	0.150992	0.0557183	0.616674
ENSMUSG00000025499.18	Hras	949.509	0.146259	0.291766	0.0170613	0.616674
ENSMUSG00000025507.13	Pidd1	36.4286	-0.051573	0.113328	0.0574377	0.616674
ENSMUSG00000025508.13	Rplp2	6359.98	0.115468	0.200959	0.0209558	0.616674
ENSMUSG00000025531.14	Chm	508.891	-0.0985655	0.166221	0.0260316	0.616674
ENSMUSG00000025586.17	Cpeb1	1312.8	-0.133654	0.216391	0.0251302	0.616674
ENSMUSG00000025794.9	Rpl14	9465.17	0.153504	0.353904	0.0111172	0.616674
ENSMUSG00000025825.12	Iscu	1743.77	0.105755	0.156155	0.0512558	0.616674
ENSMUSG00000025875.14	Tspan17	274.92	0.0995155	0.163255	0.0325605	0.616674
ENSMUSG00000025937.6	Lactb2	712.594	-0.322234	0.301073	0.00827218	0.616674
ENSMUSG00000025958.14	Creb1	804.908	-0.229344	0.29613	0.0157063	0.616674
ENSMUSG00000026014.15	Raph1	125.02	-0.062774	0.121349	0.053695	0.616674
ENSMUSG00000026032.8	Ndufb3	1607.83	0.0857619	0.13615	0.0568094	0.616674
ENSMUSG00000026087.11	Mrpl30	984.294	0.133818	0.229392	0.0215689	0.616674
ENSMUSG00000026103.14	Gls	1338.67	-0.0992754	0.159957	0.0374981	0.616674
ENSMUSG00000026163.17	Sphkap	6113.09	-0.116992	0.187524	0.0297356	0.616674
ENSMUSG00000026203.16	Dnajb2	1541.14	0.163461	0.188526	0.0289943	0.616674
ENSMUSG00000026234.12	Ncl	7324.27	0.0758477	0.130561	0.0570568	0.616674
ENSMUSG00000026260.12	Ndufa10	1395.57	0.16096	0.182697	0.0304198	0.616674
ENSMUSG00000026276.20	2022-09-02	250.23	-0.108311	0.192278	0.0151619	0.616674
ENSMUSG00000026312.17	Cdh7	168.35	-0.366249	0.403781	0.00763531	0.616674
ENSMUSG00000026384.13	Ptpn4	632.898	-0.0894471	0.147576	0.0416836	0.616674
ENSMUSG00000026388.15	3110009E18Rik	46.6237	0.0712855	0.134352	0.0159167	0.616674
ENSMUSG00000026417.13	Pigr	275.038	-0.123128	0.248429	0.00733269	0.616674
ENSMUSG00000026437.11	Cdk18	269.306	-0.0727417	0.129844	0.0500536	0.616674
ENSMUSG00000026475.7	Rgs16	1057.39	-0.335079	0.267004	0.00684218	0.616674
ENSMUSG00000026502.13	Desi2	367.525	-0.342635	0.333883	0.00783775	0.616674
ENSMUSG00000026520.8	Pycr2	3646.65	0.217813	0.242646	0.0166032	0.616674
ENSMUSG00000026526.14	Fh1	3250.87	0.168606	0.284814	0.0190482	0.616674
ENSMUSG00000026544.6	Dusp23	547.187	0.347502	0.342062	0.00781673	0.616674
ENSMUSG00000026568.6	Mpc2	1061.61	0.117981	0.195185	0.0266689	0.616674
ENSMUSG00000026579.8	F5	114.814	-0.0640403	0.12517	0.0280979	0.616674
ENSMUSG00000026622.15	Nek2	35.515	-0.0482436	0.112381	0.0331419	0.616674
ENSMUSG00000026648.18	Dclre1c	100.106	-0.103757	0.175462	0.0242265	0.616674
ENSMUSG00000026655.15	Fam107b	85.0387	-0.0666034	0.129604	0.0141294	0.616674
ENSMUSG00000026688.5	Mgst3	234.783	0.0934627	0.151836	0.0414147	0.616674
ENSMUSG00000026721.16	Rabgap1l	841.624	-0.11554	0.162762	0.0476029	0.616674
ENSMUSG00000026750.6	Psmb7	2550.54	0.0981812	0.147397	0.0570157	0.616674
ENSMUSG00000026771.14	Spopl	342.578	-0.0872874	0.150636	0.0279141	0.616674
ENSMUSG00000026818.5	Cel	2791.94	-0.00991369	0.0973774	0.0232986	0.616674
ENSMUSG00000026820.5	Ptges2	336.912	0.120354	0.168331	0.0441107	0.616674
ENSMUSG00000026821.16	Ralgds	505.251	-0.226095	0.264259	0.0153024	0.616674
ENSMUSG00000026842.16	Abl1	512.99	-0.0973403	0.14638	0.0575221	0.616674
ENSMUSG00000026895.7	Ndufa8	1304.2	0.119897	0.186937	0.033747	0.616674
ENSMUSG00000026928.14	Card9	20.9339	0.0451532	0.110958	0.0202171	0.616674
ENSMUSG00000026950.18	Neb	21.2531	-0.0354093	0.105234	0.0242573	0.616674
ENSMUSG00000027007.16	Itprid2	908.567	-0.097127	0.158756	0.0357176	0.616674
ENSMUSG00000027009.18	Itga4	10.0866	-0.0324873	0.104092	0.0156752	0.616674
ENSMUSG00000027067.16	Ssrp1	3598.48	0.0924471	0.145505	0.0546821	0.616674
ENSMUSG00000027082.15	Tfpi	79.2422	-0.0764716	0.13607	0.0354037	0.616674
ENSMUSG00000027130.15	Slc12a6	522.157	-0.106844	0.173228	0.0321825	0.616674
ENSMUSG00000027160.16	Ccdc34	504.074	0.0843934	0.146599	0.0289431	0.616674
ENSMUSG00000027177.14	Hipk3	1890.18	-0.0814643	0.136578	0.0523017	0.616674
ENSMUSG00000027199.14	Gatm	855.34	-0.25967	0.290525	0.01233	0.616674
ENSMUSG00000027200.17	Sema6d	193.308	-0.185393	0.672779	0.00960255	0.616674
ENSMUSG00000027259.15	Adal	225.872	-0.088362	0.141053	0.0561643	0.616674
ENSMUSG00000027272.5	Ubr1	720.797	-0.0899629	0.146102	0.0463764	0.616674
ENSMUSG00000027276.7	Jag1	12.2932	-0.0373633	0.106403	0.0197745	0.616674
ENSMUSG00000027296.7	Itpka	65.4861	0.106916	0.197355	0.00892137	0.616674
ENSMUSG00000027312.14	Atrn	601.369	-0.108323	0.154864	0.0524852	0.616674
ENSMUSG00000027314.6	Dll4	117.885	-0.0834976	0.138409	0.0514081	0.616674
ENSMUSG00000027323.10	Rad51	38.6108	-0.0505475	0.113329	0.0448481	0.616674
ENSMUSG00000027324.1	Rpusd2	41.7775	-0.0719717	0.133862	0.0220819	0.616674
ENSMUSG00000027327.16	1700037H04Rik	186.078	0.0930016	0.149744	0.0449462	0.616674
ENSMUSG00000027356.8	Fermt1	50.8373	-0.0339051	0.103983	0.052498	0.616674
ENSMUSG00000027365.14	Trpm7	534.609	-0.109363	0.179075	0.0289132	0.616674
ENSMUSG00000027371.10	Fahd2a	391.257	0.068794	0.127475	0.0506616	0.616674
ENSMUSG00000027422.15	Rrbp1	11326.4	0.0995585	0.158959	0.0399238	0.616674
ENSMUSG00000027425.18	Kat14	1101.03	0.0953836	0.155613	0.0346064	0.616674
ENSMUSG00000027435.8	Cd93	47.4141	-0.0577289	0.118404	0.0446199	0.616674
ENSMUSG00000027447.6	Cst3	14161.1	0.0974579	0.150311	0.0513245	0.616674
ENSMUSG00000027459.16	Fam110a	315.889	0.0683343	0.125144	0.0581665	0.616674
ENSMUSG00000027469.16	Tpx2	40.6358	-0.0495507	0.113811	0.0223821	0.616674
ENSMUSG00000027490.17	E2f1	312.612	-0.109702	0.172346	0.0356875	0.616674
ENSMUSG00000027495.4	Fam210b	1816.86	-0.125767	0.16631	0.0445429	0.616674
ENSMUSG00000027508.15	Pag1	213.991	-0.0821116	0.140936	0.0386654	0.616674
ENSMUSG00000027510.17	Rbm38	20.0378	0.0459068	0.11136	0.021841	0.616674
ENSMUSG00000027580.17	Helz2	163.208	-0.108755	0.200558	0.0103636	0.616674
ENSMUSG00000027593.15	Raly	1370.44	0.113242	0.160832	0.0470414	0.616674
ENSMUSG00000027602.9	Map1lc3a	735.661	0.111866	0.176514	0.034166	0.616674
ENSMUSG00000027610.17	Gss	519.449	0.230155	0.277691	0.0149973	0.616674
ENSMUSG00000027661.4	Slc2a10	21.7802	-0.0441233	0.109807	0.0327157	0.616674
ENSMUSG00000027665.13	Pik3ca	870.848	-0.272501	0.411497	0.0110996	0.616674
ENSMUSG00000027673.12	Ndufb5	1656.69	0.0990039	0.157658	0.0409951	0.616674
ENSMUSG00000027699.19	Ect2	34.7946	-0.040541	0.107358	0.0461749	0.616674
ENSMUSG00000027806.9	Tsc22d2	294.258	-0.129981	0.190537	0.0342159	0.616674
ENSMUSG00000027882.18	Stxbp3	574.216	-0.207994	0.285654	0.0170501	0.616674
ENSMUSG00000027902.8	Chil6	30.4721	0.0514897	0.114216	0.0397804	0.616674
ENSMUSG00000027952.16	Pmvk	596.327	0.0912755	0.143615	0.0545397	0.616674
ENSMUSG00000028010.16	Gar1	201.284	0.0949612	0.144564	0.0586138	0.616674
ENSMUSG00000028041.17	Adam15	375.653	0.0745517	0.13236	0.0458604	0.616674
ENSMUSG00000028048.11	Gba	829.328	0.159223	0.191177	0.0305875	0.616674
ENSMUSG00000028053.13	Ash1l	1052.97	-0.100807	0.162566	0.0358811	0.616674
ENSMUSG00000028060.14	Khdc4	821.618	-0.28525	0.221632	0.008483	0.616674
ENSMUSG00000028064.17	Sema4a	216.989	-0.121361	0.177606	0.0386494	0.616674
ENSMUSG00000028066.15	Pmf1	66.6911	-0.0586583	0.11795	0.0585115	0.616674
ENSMUSG00000028069.16	Gpatch4	303.375	0.0810524	0.140783	0.0375836	0.616674
ENSMUSG00000028070.7	Naxe	1633.25	0.308536	0.331137	0.00940938	0.616674
ENSMUSG00000028096.13	Gpr89	576.76	-0.0973047	0.147447	0.056129	0.616674
ENSMUSG00000028121.8	Bcar3	13.6275	0.0314806	0.103117	0.046553	0.616674
ENSMUSG00000028138.8	Adh5	1372.31	0.147854	0.203107	0.0334255	0.616674
ENSMUSG00000028163.17	Nfkb1	842.247	-0.106442	0.158365	0.0452155	0.616674
ENSMUSG00000028189.12	Ctbs	230.674	-0.0904814	0.145341	0.0492808	0.616674
ENSMUSG00000028234.6	Rps20	5763.64	0.0755257	0.133533	0.0400111	0.616674
ENSMUSG00000028246.13	Faxc	278.64	-0.0893638	0.160116	0.012468	0.616674
ENSMUSG00000028282.12	Casp8ap2	243.165	-0.137118	0.251175	0.017416	0.616674
ENSMUSG00000028322.11	Exosc3	458.208	0.114244	0.162501	0.0470019	0.616674
ENSMUSG00000028403.15	Zdhhc21	298.754	-0.18819	0.335211	0.0164768	0.616674
ENSMUSG00000028414.17	Fktn	648.635	-0.113754	0.18439	0.0293182	0.616674
ENSMUSG00000028445.7	Enho	4153.83	0.084881	0.142824	0.0427706	0.616674
ENSMUSG00000028456.18	Unc13b	754.79	-0.104571	0.181521	0.016599	0.616674
ENSMUSG00000028466.15	Creb3	1942.17	0.138618	0.178714	0.0399104	0.616674
ENSMUSG00000028470.10	Hint2	733.589	0.0843152	0.145893	0.0308345	0.616674
ENSMUSG00000028514.15	Usp24	569.269	-0.307929	0.408511	0.0100127	0.616674
ENSMUSG00000028524.21	Sgip1	10.3191	-0.0368714	0.106307	0.0141509	0.616674
ENSMUSG00000028528.17	Dnajc6	641.717	-0.0879263	0.147165	0.039112	0.616674
ENSMUSG00000028565.18	Nfia	166.808	0.0745165	0.130625	0.0544324	0.616674
ENSMUSG00000028572.13	Hook1	2612.49	-0.134372	0.197268	0.0364419	0.616674
ENSMUSG00000028635.7	Edn2	13.8213	-0.0393124	0.107316	0.0245951	0.616674
ENSMUSG00000028670.14	Lypla2	1810.3	0.234231	0.214651	0.0137987	0.616674
ENSMUSG00000028741.13	Mrto4	332.149	0.100543	0.162528	0.0357516	0.616674
ENSMUSG00000028745.18	Capzb	2739.42	0.132429	0.161479	0.0443853	0.616674
ENSMUSG00000028795.15	Ccdc28b	297.13	0.0717047	0.130508	0.0407445	0.616674
ENSMUSG00000028798.16	Eif3i	1864.73	0.107031	0.157388	0.0429838	0.616674
ENSMUSG00000028840.10	Zfp593	139.428	0.0862896	0.144293	0.0420961	0.616674
ENSMUSG00000028843.8	Sh3bgrl3	290.377	0.164902	0.409488	0.0112331	0.616674
ENSMUSG00000028851.6	Nudc	2305.5	0.188108	0.223967	0.0224031	0.616674
ENSMUSG00000028864.7	Hgf	31.2924	-0.0339827	0.104653	0.0231215	0.616674
ENSMUSG00000028898.15	Trnau1ap	382.626	0.112095	0.180453	0.0309609	0.616674
ENSMUSG00000028906.17	Epb41	1215.54	-0.11383	0.170442	0.0430528	0.616674
ENSMUSG00000028910.12	Mecr	280.217	0.103085	0.162967	0.0394189	0.616674
ENSMUSG00000028936.15	Rpl22	3374.6	0.0736363	0.127823	0.0551261	0.616674
ENSMUSG00000028952.12	Zbtb48	233.308	0.109977	0.175714	0.0387505	0.616674
ENSMUSG00000028964.14	Park7	4322.3	0.0913589	0.14719	0.0548648	0.616674
ENSMUSG00000028989.3	Angptl7	155.739	-0.0472133	0.111799	0.0318585	0.616674
ENSMUSG00000029029.14	Wrap73	261.605	0.270421	0.278231	0.0113248	0.616674
ENSMUSG00000029030.14	Tprgl	1960.99	0.168184	0.197628	0.0270996	0.616674
ENSMUSG00000029034.9	Ints11	393.576	0.192818	0.240027	0.0203998	0.616674
ENSMUSG00000029059.9	Prxl2b	641.685	0.149256	0.283755	0.0167976	0.616674
ENSMUSG00000029086.15	Prom1	2549.9	0.158043	0.258581	0.0223969	0.616674
ENSMUSG00000029089.8	5730480H06Rik	214.375	0.10675	0.165834	0.0397231	0.616674
ENSMUSG00000029104.15	Htt	644.197	-0.0918909	0.145269	0.0553868	0.616674
ENSMUSG00000029162.15	Khk	766.607	0.110734	0.200095	0.0141935	0.616674
ENSMUSG00000029173.12	Sepsecs	1433.09	-0.240909	0.335442	0.0132091	0.616674
ENSMUSG00000029178.14	Klf3	381.849	-0.153475	0.204956	0.0295729	0.616674
ENSMUSG00000029207.16	Apbb2	267.085	-0.0949209	0.148159	0.0507628	0.616674
ENSMUSG00000029211.11	Gabra4	34.298	-0.0518305	0.114129	0.0452723	0.616674
ENSMUSG00000029263.15	Pigg	301.29	-0.0803206	0.136856	0.0482947	0.616674
ENSMUSG00000029273.10	Sult1d1	543.798	-0.0731986	0.132161	0.0391916	0.616674
ENSMUSG00000029376.8	Mthfd2l	209.234	0.0927473	0.145346	0.0539236	0.616674
ENSMUSG00000029404.15	Arl6ip4	837.017	0.185861	0.475549	0.0121735	0.616674
ENSMUSG00000029406.15	Pitpnm2	677.488	-0.0857784	0.140098	0.0532941	0.616674
ENSMUSG00000029505.17	Ep400	688.643	-0.0715933	0.128615	0.0520381	0.616674
ENSMUSG00000029507.16	Pus1	337.439	0.121163	0.168716	0.0439929	0.616674
ENSMUSG00000029521.7	Chek2	14.097	-0.0271773	0.101389	0.0545054	0.616674
ENSMUSG00000029522.12	Pla2g1b	154.254	-0.0142701	0.0981446	0.0134611	0.616674
ENSMUSG00000029544.16	Cabp1	546.542	0.0885227	0.146264	0.0423183	0.616674
ENSMUSG00000029545.13	Acads	323.324	0.101442	0.149399	0.0556755	0.616674
ENSMUSG00000029551.13	Psmg3	272.322	0.0926825	0.154665	0.0335039	0.616674
ENSMUSG00000029554.15	Mad1l1	332.211	0.136164	0.189138	0.036361	0.616674
ENSMUSG00000029594.12	Rbm19	234.007	0.0867065	0.142608	0.0471237	0.616674
ENSMUSG00000029610.13	Aimp2	329.529	0.100363	0.158145	0.0424839	0.616674
ENSMUSG00000029614.13	Rpl6	14905.1	0.141617	0.299931	0.0132717	0.616674
ENSMUSG00000029659.16	Medag	29.3706	-0.0651772	0.127761	0.0161101	0.616674
ENSMUSG00000029661.16	Col1a2	32.2001	-0.0594016	0.12306	0.00953872	0.616674
ENSMUSG00000029713.15	Gnb2	4745	0.159216	0.217239	0.026245	0.616674
ENSMUSG00000029804.17	Herc3	399.974	-0.193503	0.24765	0.0198828	0.616674
ENSMUSG00000029815.12	Malsu1	253.369	0.0772425	0.137157	0.0340373	0.616674
ENSMUSG00000029838.11	Ptn	83.8802	-0.0859417	0.151767	0.0194445	0.616674
ENSMUSG00000029875.5	Ccdc184	442.698	0.123723	0.224146	0.016598	0.616674
ENSMUSG00000029882.5	2210010C04Rik	4027.66	-0.0098108	0.0973657	0.0209356	0.616674
ENSMUSG00000029992.14	Gfpt1	8453.68	-0.0870526	0.142015	0.050635	0.616674
ENSMUSG00000030030.5	1700003E16Rik	55.1351	0.0735445	0.137108	0.0153665	0.616674
ENSMUSG00000030045.10	Mrpl19	378.946	0.135759	0.256647	0.0156465	0.616674
ENSMUSG00000030059.15	Tmf1	729.661	-0.329385	0.280939	0.00753686	0.616674
ENSMUSG00000030077.11	Chl1	13.8748	-0.0252103	0.100801	0.044001	0.616674
ENSMUSG00000030084.11	Plxna1	127.791	-0.0676296	0.125913	0.0478467	0.616674
ENSMUSG00000030096.8	Slc6a6	2601.57	-0.111563	0.184378	0.0234997	0.616674
ENSMUSG00000030102.11	Itpr1	1462.84	-0.0853016	0.143481	0.0416427	0.616674
ENSMUSG00000030122.12	Ptms	5918.29	0.145231	0.205119	0.031629	0.616674
ENSMUSG00000030283.7	St8sia1	301.376	-0.150293	0.289273	0.0167333	0.616674
ENSMUSG00000030284.11	Creld1	783.356	0.281096	0.270416	0.0103071	0.616674
ENSMUSG00000030304.11	Ergic2	1365.89	-0.142519	0.16449	0.0388916	0.616674
ENSMUSG00000030306.14	Tmtc1	256.247	-0.0919428	0.147108	0.0486173	0.616674
ENSMUSG00000030352.15	Tspan9	306.925	-0.0901533	0.141468	0.0580576	0.616674
ENSMUSG00000030401.16	Rtn2	686.848	0.1633	0.269758	0.0215603	0.616674
ENSMUSG00000030417.15	Pdcd5	643.426	0.10387	0.179445	0.0200852	0.616674
ENSMUSG00000030432.12	Rpl28	7408.2	0.140356	0.261656	0.0185535	0.616674
ENSMUSG00000030465.19	Psd3	586.128	-0.0839576	0.145256	0.0314511	0.616674
ENSMUSG00000030516.14	Tjp1	1424.1	-0.0972238	0.168931	0.0184108	0.616674
ENSMUSG00000030538.15	Cib1	740.493	0.139689	0.219349	0.0277687	0.616674
ENSMUSG00000030555.16	Ttc23	53.8716	-0.057546	0.118297	0.0435498	0.616674
ENSMUSG00000030557.17	Mef2a	712.345	-0.101805	0.158789	0.0429398	0.616674
ENSMUSG00000030583.16	Sipa1l3	991.452	-0.0807083	0.134818	0.0561907	0.616674
ENSMUSG00000030611.10	Mrps11	489.643	0.0821625	0.136387	0.0562436	0.616674
ENSMUSG00000030616.16	Sytl2	30.4901	-0.0463901	0.111363	0.029822	0.616674
ENSMUSG00000030630.16	Fah	288.401	0.172772	0.280062	0.0202331	0.616674
ENSMUSG00000030641.10	Ddias	14.2038	-0.0447219	0.111381	0.00726967	0.616674
ENSMUSG00000030649.18	Anapc15	234.626	0.130708	0.218648	0.0247108	0.616674
ENSMUSG00000030652.11	Coq7	587.66	0.129329	0.218643	0.0273227	0.616674
ENSMUSG00000030681.18	Mvp	2208.74	0.242524	0.246519	0.0135068	0.616674
ENSMUSG00000030688.15	Stard10	4232.34	0.0867467	0.137012	0.056129	0.616674
ENSMUSG00000030706.17	Mrpl48	1242.1	0.0923738	0.143778	0.0574047	0.616674
ENSMUSG00000030793.4	Pycard	116.718	-0.0965674	0.170043	0.0152922	0.616674
ENSMUSG00000030805.14	Stx4a	1036.57	0.189093	0.278454	0.0192402	0.616674
ENSMUSG00000030847.8	Bag3	440.788	0.106646	0.162687	0.0435017	0.616674
ENSMUSG00000030867.7	Plk1	14.8044	-0.0414139	0.108656	0.019663	0.616674
ENSMUSG00000030879.10	Mrpl17	1224.06	0.0950713	0.151166	0.0527769	0.616674
ENSMUSG00000030894.5	Tpp1	773.942	-0.0948059	0.152971	0.0406302	0.616674
ENSMUSG00000030917.13	Tmem159	528.781	0.135398	0.181261	0.0376181	0.616674
ENSMUSG00000030934.9	Oat	150.996	-0.0755204	0.132617	0.0479085	0.616674
ENSMUSG00000031010.17	Usp9x	6395.04	-0.148306	0.232525	0.0248068	0.616674
ENSMUSG00000031029.6	Eif3f	1974.51	0.132368	0.229524	0.0209513	0.616674
ENSMUSG00000031066.10	Usp11	357.523	-0.103875	0.160384	0.0436015	0.616674
ENSMUSG00000031157.10	Pqbp1	979.224	0.10399	0.150083	0.0574528	0.616674
ENSMUSG00000031167.16	Rbm3	2446.7	0.0915525	0.148937	0.0429314	0.616674
ENSMUSG00000031189.12	Aff2	129.586	-0.0656782	0.129315	0.0101972	0.616674
ENSMUSG00000031216.13	Stard8	59.7453	-0.0942082	0.171077	0.00856263	0.616674
ENSMUSG00000031245.8	Hmgn5	1620.84	0.0680765	0.125294	0.0537514	0.616674
ENSMUSG00000031297.14	Slc7a3	13.9478	-0.0340756	0.104934	0.0117302	0.616674
ENSMUSG00000031320.9	Rps4x	15589.1	0.095154	0.157349	0.0463206	0.616674
ENSMUSG00000031323.8	Dmrtc1a	101.833	0.083892	0.144564	0.0333205	0.616674
ENSMUSG00000031326.2	Cdx4	25.9745	-0.0558143	0.11847	0.0237971	0.616674
ENSMUSG00000031365.13	Zfp275	523.665	-0.0926402	0.155118	0.0320987	0.616674
ENSMUSG00000031374.13	Zfp92	569.234	-0.177179	0.205839	0.0245107	0.616674
ENSMUSG00000031382.14	Asb11	440.877	-0.0649345	0.122208	0.0534099	0.616674
ENSMUSG00000031441.15	Atp11a	669.463	-0.125198	0.205196	0.0258111	0.616674
ENSMUSG00000031502.11	Col4a1	570.458	-0.295265	0.422971	0.0100933	0.616674
ENSMUSG00000031517.8	Gpm6a	170.921	-0.244342	0.473465	0.0120601	0.616674
ENSMUSG00000031529.5	Tnks	757.485	-0.10087	0.178404	0.0149788	0.616674
ENSMUSG00000031540.14	Kat6a	629.699	-0.0759526	0.135484	0.036941	0.616674
ENSMUSG00000031561.16	Tenm3	355.24	-0.0646516	0.122567	0.0558654	0.616674
ENSMUSG00000031622.16	Sin3b	1429.39	0.129975	0.188495	0.0363624	0.616674
ENSMUSG00000031637.13	Lrp2bp	26.5643	-0.0496182	0.113159	0.0360864	0.616674
ENSMUSG00000031641.14	Cbr4	263.962	0.218918	0.294515	0.0159051	0.616674
ENSMUSG00000031765.8	Mt1	6294.76	0.0921187	0.147992	0.0486012	0.616674
ENSMUSG00000031788.14	Kifc3	840.325	-0.28378	0.25215	0.00963517	0.616674
ENSMUSG00000031791.8	Tmem38a	1086.39	-0.0938626	0.143215	0.0559937	0.616674
ENSMUSG00000031807.10	Pgls	886.182	0.0873173	0.147141	0.0378066	0.616674
ENSMUSG00000031818.12	Cox4i1	6267.05	0.135865	0.235789	0.0248082	0.616674
ENSMUSG00000031822.20	Gse1	1251.22	-0.0958967	0.155486	0.0405873	0.616674
ENSMUSG00000031826.20	Usp10	597.614	0.193119	0.589344	0.0109691	0.616674
ENSMUSG00000031896.7	Ctrl	2218.17	-0.0104663	0.0974703	0.0170621	0.616674
ENSMUSG00000031897.9	Psmb10	466.21	0.0915586	0.158145	0.0228743	0.616674
ENSMUSG00000031919.6	Tmed6	349.606	-0.0761623	0.132281	0.0572064	0.616674
ENSMUSG00000031957.6	Ctrb1	10307.2	-0.00997497	0.0973926	0.0241872	0.616674
ENSMUSG00000031976.14	Urb2	149.025	-0.101826	0.16815	0.0298515	0.616674
ENSMUSG00000032030.16	Cul5	858.723	-0.166558	0.226684	0.0249337	0.616674
ENSMUSG00000032046.15	Abhd12	1033.14	0.167592	0.201808	0.0271892	0.616674
ENSMUSG00000032064.17	Dixdc1	470.783	-0.152758	0.224998	0.0265492	0.616674
ENSMUSG00000032077.5	Bud13	254.771	0.131326	0.245144	0.0180453	0.616674
ENSMUSG00000032112.10	Trappc4	942.559	0.142131	0.215334	0.0285646	0.616674
ENSMUSG00000032113.16	Chek1	59.341	-0.0687346	0.128692	0.0339278	0.616674
ENSMUSG00000032186.15	Tmod2	3159.49	-0.112868	0.183376	0.0322349	0.616674
ENSMUSG00000032249.14	Anp32a	2896.66	0.1164	0.160808	0.0520232	0.616674
ENSMUSG00000032258.15	Lca5	113.259	-0.0813908	0.135166	0.0584987	0.616674
ENSMUSG00000032288.9	Imp3	1029.28	0.12304	0.177882	0.0404903	0.616674
ENSMUSG00000032306.14	Mpi	331.085	0.104583	0.156285	0.0502299	0.616674
ENSMUSG00000032308.9	Ulk3	175.94	-0.0742724	0.130968	0.0511925	0.616674
ENSMUSG00000032334.10	Loxl1	15.6951	-0.0391472	0.107159	0.0271088	0.616674
ENSMUSG00000032340.8	Neo1	1086.66	-0.0891459	0.143986	0.0499043	0.616674
ENSMUSG00000032377.8	Plscr4	34.0289	-0.060308	0.122717	0.0193454	0.616674
ENSMUSG00000032384.16	Csnk1g1	299.074	-0.108901	0.163886	0.0433188	0.616674
ENSMUSG00000032400.18	Zwilch	19.55	-0.0341281	0.104202	0.0447628	0.616674
ENSMUSG00000032452.12	Clstn2	8.52708	-0.0302183	0.102881	0.0277558	0.616674
ENSMUSG00000032478.14	Nme6	205.569	0.11921	0.188534	0.0291079	0.616674
ENSMUSG00000032480.17	Dhx30	1146.67	0.0857042	0.139272	0.0577911	0.616674
ENSMUSG00000032518.6	Rpsa	19406.6	0.09327	0.155442	0.0373661	0.616674
ENSMUSG00000032523.11	Hhatl	62.114	-0.0591151	0.118574	0.0548036	0.616674
ENSMUSG00000032525.15	Nktr	3256.58	-0.0932272	0.144364	0.0560852	0.616674
ENSMUSG00000032564.16	Cpne4	56.8538	-0.0613909	0.121061	0.0460919	0.616674
ENSMUSG00000032607.12	Amt	232.459	-0.114205	0.188917	0.0259797	0.616674
ENSMUSG00000032612.14	Usp4	1450.64	0.106559	0.164593	0.0415409	0.616674
ENSMUSG00000032657.15	Fam189b	243.131	-0.0960081	0.15837	0.0337836	0.616674
ENSMUSG00000032776.9	Mctp2	45.7793	-0.0532143	0.11532	0.0417117	0.616674
ENSMUSG00000032816.15	Igdcc4	42.6322	-0.058155	0.120526	0.0230133	0.616674
ENSMUSG00000032855.6	Pkd1	1121.17	-0.183979	0.306776	0.0178693	0.616674
ENSMUSG00000032875.8	Arhgef17	1210.22	-0.0932803	0.154038	0.0365135	0.616674
ENSMUSG00000032959.12	Pebp1	9694.52	0.124525	0.176976	0.0399844	0.616674
ENSMUSG00000033020.7	Polr2f	793.529	0.0811251	0.134755	0.0585258	0.616674
ENSMUSG00000033054.7	Npat	318.144	-0.0790509	0.139186	0.0335229	0.616674
ENSMUSG00000033065.14	Pfkm	1628.66	0.194402	0.18449	0.0209094	0.616674
ENSMUSG00000033152.13	Podxl2	1191.76	0.0965128	0.15287	0.0468861	0.616674
ENSMUSG00000033233.17	Trim45	105.34	0.119534	0.209244	0.0191039	0.616674
ENSMUSG00000033278.10	Ptprm	274.273	-0.0803125	0.141101	0.0312992	0.616674
ENSMUSG00000033294.11	Noc4l	140.527	0.120028	0.202341	0.0231919	0.616674
ENSMUSG00000033396.13	Spg11	440.328	-0.114154	0.186488	0.0282878	0.616674
ENSMUSG00000033411.16	Ctdspl2	267.892	-0.339973	0.292418	0.00731322	0.616674
ENSMUSG00000033423.16	Eri3	888.299	0.167225	0.234995	0.024852	0.616674
ENSMUSG00000033526.16	Ppip5k1	675.382	-0.127439	0.175312	0.0402927	0.616674
ENSMUSG00000033577.18	Myo6	2455.68	-0.140654	0.209592	0.0288147	0.616674
ENSMUSG00000033590.8	Myo5c	12.4152	-0.027509	0.10151	0.0529385	0.616674
ENSMUSG00000033618.7	Map3k13	30.1555	-0.0537721	0.117209	0.0194555	0.616674
ENSMUSG00000033671.18	Cep350	541.952	-0.096297	0.15954	0.0320024	0.616674
ENSMUSG00000033701.13	Acbd6	728.741	0.144303	0.251274	0.0201997	0.616674
ENSMUSG00000033707.9	Lrrc24	250.177	-0.156772	0.375612	0.0106004	0.616674
ENSMUSG00000033728.14	Lrrc14	467.744	0.114035	0.155096	0.0536382	0.616674
ENSMUSG00000033735.9	Spr	533.941	0.127507	0.199712	0.029245	0.616674
ENSMUSG00000033799.10	Tasor2	700.636	-0.0662565	0.126774	0.0315325	0.616674
ENSMUSG00000033857.12	Engase	146.274	0.116378	0.190138	0.0278561	0.616674
ENSMUSG00000033862.7	Cdk10	468.11	0.297898	0.305594	0.00973693	0.616674
ENSMUSG00000033916.5	Chmp2a	2984.3	0.297248	0.443795	0.0100703	0.616674
ENSMUSG00000033938.5	Ndufb7	1760.55	0.0899761	0.151564	0.0291565	0.616674
ENSMUSG00000033943.15	Mga	861.188	-0.0797431	0.145463	0.0135984	0.616674
ENSMUSG00000033948.3	Zswim5	169.663	-0.104436	0.178453	0.0218005	0.616674
ENSMUSG00000033952.14	Aspm	12.6453	-0.0312676	0.103038	0.0454919	0.616674
ENSMUSG00000033981.14	Gria2	744.845	-0.118541	0.152195	0.0549124	0.616674
ENSMUSG00000034108.6	Ccs	513.923	0.111186	0.17476	0.0351894	0.616674
ENSMUSG00000034156.16	Tspoap1	145.559	-0.0986672	0.163008	0.0310133	0.616674
ENSMUSG00000034160.13	Ogt	1199.41	-0.233366	0.477828	0.0123158	0.616674
ENSMUSG00000034192.5	Lsm3	320.654	0.0859222	0.144096	0.0421491	0.616674
ENSMUSG00000034210.14	Efcab14	1019.36	-0.0961103	0.152727	0.053355	0.616674
ENSMUSG00000034211.14	Mrps17	794.051	0.0778705	0.133652	0.0538385	0.616674
ENSMUSG00000034218.16	Atm	453.869	-0.0620985	0.123938	0.023017	0.616674
ENSMUSG00000034255.17	Arhgap27	11.5051	-0.0263591	0.101222	0.0413277	0.616674
ENSMUSG00000034297.14	Med13	839.879	-0.0886689	0.147982	0.0277104	0.616674
ENSMUSG00000034303.7	Ccdc15	23.149	-0.051903	0.115317	0.0257759	0.616674
ENSMUSG00000034311.3	Kif4	15.9861	-0.0352232	0.105266	0.0213508	0.616674
ENSMUSG00000034317.14	Trim59	59.4396	-0.0705476	0.13056	0.0332746	0.616674
ENSMUSG00000034342.9	Cbl	381.373	-0.0908984	0.147427	0.0460258	0.616674
ENSMUSG00000034390.16	Cmip	903.99	-0.323289	0.328185	0.00859051	0.616674
ENSMUSG00000034394.14	Lif	8.1397	-0.0171222	0.0985248	0.0586276	0.616674
ENSMUSG00000034424.5	Gcsh	828.491	0.138693	0.210607	0.0299188	0.616674
ENSMUSG00000034459.8	Ifit1	111.831	0.0829137	0.139072	0.0488807	0.616674
ENSMUSG00000034460.9	Six4	282.022	-0.110318	0.197436	0.014739	0.616674
ENSMUSG00000034480.18	Diaph2	182.899	-0.092687	0.154662	0.0339855	0.616674
ENSMUSG00000034528.15	Hsd17b13	25.5634	-0.0463235	0.112197	0.0115233	0.616674
ENSMUSG00000034560.6	Washc4	467.964	-0.12497	0.231722	0.0143879	0.616674
ENSMUSG00000034566.10	Atp5h	3576.85	0.0913693	0.148594	0.0420091	0.616674
ENSMUSG00000034584.3	Exph5	360.347	-0.0772999	0.140913	0.017819	0.616674
ENSMUSG00000034613.12	Ppm1h	482.144	-0.107865	0.161732	0.0452218	0.616674
ENSMUSG00000034724.18	Cnot6l	2153.48	-0.0980576	0.159344	0.0376353	0.616674
ENSMUSG00000034732.4	Pabpc5	13.6603	-0.0361982	0.105799	0.0202296	0.616674
ENSMUSG00000034751.17	Mast4	744.814	-0.12914	0.2053	0.0290379	0.616674
ENSMUSG00000034765.6	Dusp5	1283.72	0.158394	0.267693	0.0228599	0.616674
ENSMUSG00000034793.15	G6pc3	782.834	0.136301	0.202072	0.0325335	0.616674
ENSMUSG00000034799.16	Unc13a	1100.98	-0.261153	0.40191	0.0117157	0.616674
ENSMUSG00000034832.15	Tet3	294.689	-0.0903964	0.155547	0.0248618	0.616674
ENSMUSG00000034906.15	Ncaph	10.8485	-0.0296746	0.102508	0.0398787	0.616674
ENSMUSG00000034918.8	Cdhr2	160.822	-0.0693426	0.127152	0.048999	0.616674
ENSMUSG00000034932.4	Mrpl54	644.322	0.089776	0.149724	0.0375315	0.616674
ENSMUSG00000034936.2	Arl4d	454.238	0.0580275	0.118027	0.043158	0.616674
ENSMUSG00000034990.15	Otoa	266.67	-0.0814879	0.13684	0.051985	0.616674
ENSMUSG00000035000.8	Dpp4	1506.48	-0.120294	0.16488	0.0449774	0.616674
ENSMUSG00000035032.12	Nek11	53.7435	-0.0784976	0.140087	0.0268558	0.616674
ENSMUSG00000035048.13	Anapc13	2146.79	0.0979832	0.159858	0.0327254	0.616674
ENSMUSG00000035095.11	Fam167a	157.024	-0.334483	0.448702	0.00875386	0.616674
ENSMUSG00000035133.9	Arhgap5	2115.74	-0.0957966	0.1654	0.0223157	0.616674
ENSMUSG00000035173.14	Ccdc186	872.588	-0.0833306	0.137228	0.0541404	0.616674
ENSMUSG00000035270.15	Impg2	21.3827	-0.0275834	0.101648	0.0392112	0.616674
ENSMUSG00000035293.13	G2e3	310.507	-0.0949629	0.163524	0.0219872	0.616674
ENSMUSG00000035370.9	Gm49322	68.7903	-0.0397056	0.106622	0.0573873	0.616674
ENSMUSG00000035431.4	Sstr1	12.0731	-0.0373814	0.106379	0.0213893	0.616674
ENSMUSG00000035455.12	Fignl1	22.5225	-0.061924	0.125765	0.00798006	0.616674
ENSMUSG00000035478.14	Mbd3	1715.75	0.256022	0.297274	0.0135775	0.616674
ENSMUSG00000035547.14	Capn5	408.214	-0.105727	0.153446	0.0530526	0.616674
ENSMUSG00000035559.9	Mpv17l2	204.747	0.148449	0.32415	0.0115256	0.616674
ENSMUSG00000035606.8	Ky	737.256	-0.134264	0.229101	0.0217359	0.616674
ENSMUSG00000035704.17	Alg8	225.392	0.106352	0.163213	0.0422837	0.616674
ENSMUSG00000035735.10	Dagla	444.364	-0.0844265	0.140427	0.0489677	0.616674
ENSMUSG00000035754.8	Wdr18	584.414	0.130543	0.205723	0.0280938	0.616674
ENSMUSG00000035868.9	Zfp983	284.032	-0.0973224	0.164431	0.0260615	0.616674
ENSMUSG00000035885.5	Cox8a	3914.08	0.152059	0.210166	0.0284636	0.616674
ENSMUSG00000035896.5	Rnase1	1241.25	-0.0104418	0.0974532	0.0252242	0.616674
ENSMUSG00000035992.15	Fnip1	1123.44	-0.125119	0.171587	0.0428184	0.616674
ENSMUSG00000036114.3	Rpp25l	389.711	0.08906	0.147059	0.0424519	0.616674
ENSMUSG00000036138.16	Acaa1a	1894.34	0.183604	0.263764	0.0205513	0.616674
ENSMUSG00000036199.9	Ndufa13	2455.27	0.0943381	0.157071	0.0349218	0.616674
ENSMUSG00000036278.7	Macrod1	284.586	0.117218	0.210044	0.0161723	0.616674
ENSMUSG00000036315.13	Znrd1	455.592	0.273496	0.316682	0.0113239	0.616674
ENSMUSG00000036352.16	Ubac1	293.137	0.17219	0.262704	0.0215141	0.616674
ENSMUSG00000036368.8	Rmdn2	110.118	-0.0849989	0.143616	0.0402534	0.616674
ENSMUSG00000036376.3	Abt1	359.801	0.162992	0.235625	0.0247089	0.616674
ENSMUSG00000036391.16	Sec24a	345.739	-0.113075	0.183621	0.0290354	0.616674
ENSMUSG00000036504.6	Phpt1	784.732	0.325935	0.327852	0.00857022	0.616674
ENSMUSG00000036552.19	Ermard	376.607	0.168057	0.256108	0.0218176	0.616674
ENSMUSG00000036568.7	Bicral	384.553	-0.152099	0.304847	0.0152889	0.616674
ENSMUSG00000036613.8	Eipr1	498.018	0.142804	0.21019	0.0300448	0.616674
ENSMUSG00000036615.6	Rfxap	275.183	-0.199833	0.270366	0.0182975	0.616674
ENSMUSG00000036676.14	Tmtc3	969.381	-0.0562775	0.11688	0.0505628	0.616674
ENSMUSG00000036686.16	Cc2d1a	514.418	0.122896	0.171163	0.0426248	0.616674
ENSMUSG00000036733.16	Rbm42	1065.2	0.133439	0.194591	0.0327527	0.616674
ENSMUSG00000036751.7	Cox6b1	2608.61	0.097963	0.164851	0.0256006	0.616674
ENSMUSG00000036800.8	Fam135b	196.645	-0.0639161	0.123877	0.0373481	0.616674
ENSMUSG00000036856.4	Wnt4	5439.42	0.189146	0.330169	0.0170093	0.616674
ENSMUSG00000036880.10	Acaa2	620.437	0.168138	0.246031	0.0232822	0.616674
ENSMUSG00000036887.5	C1qa	987.132	0.0768622	0.132646	0.0544926	0.616674
ENSMUSG00000036902.11	Neto2	9.37982	-0.0235096	0.100222	0.0582309	0.616674
ENSMUSG00000036938.17	Try5	2779.82	-0.0100034	0.0973833	0.0296377	0.616674
ENSMUSG00000037106.8	Fer1l6	444.065	-0.302806	0.385269	0.00979261	0.616674
ENSMUSG00000037112.16	Sik2	207.316	-0.0758757	0.142369	0.00726561	0.616674
ENSMUSG00000037119.4	Fam91a1	1502.17	-0.0995373	0.152429	0.0507186	0.616674
ENSMUSG00000037151.8	Lrrc20	295.948	0.123209	0.173136	0.0424128	0.616674
ENSMUSG00000037341.14	Slc9a7	332.514	-0.0775451	0.135806	0.0420805	0.616674
ENSMUSG00000037349.9	Nudt22	240.648	0.0843338	0.142529	0.041464	0.616674
ENSMUSG00000037362.8	Ccn3	27.4496	-0.0390534	0.106583	0.0473278	0.616674
ENSMUSG00000037369.17	Kdm6a	402.694	-0.09981	0.172169	0.0202253	0.616674
ENSMUSG00000037416.13	Dmxl1	549.186	-0.0720245	0.13149	0.0364899	0.616674
ENSMUSG00000037499.9	Nenf	1569.31	0.115744	0.190691	0.0283264	0.616674
ENSMUSG00000037563.15	Rps16	8382.37	0.119619	0.204718	0.0218126	0.616674
ENSMUSG00000037570.16	Mcrs1	598.641	0.151071	0.192216	0.0325182	0.616674
ENSMUSG00000037606.18	Osbpl5	453.132	-0.102858	0.163536	0.0380151	0.616674
ENSMUSG00000037617.12	Spag1	124.343	-0.0768329	0.132017	0.0567422	0.616674
ENSMUSG00000037740.8	Mrps26	680.428	0.202599	0.443989	0.0135949	0.616674
ENSMUSG00000037772.13	Mrpl23	240.047	0.116375	0.196935	0.0232665	0.616674
ENSMUSG00000037795.14	N4bp2	259.429	-0.0551978	0.115631	0.0585377	0.616674
ENSMUSG00000037805.15	Rpl10a	4636.67	0.103498	0.155809	0.0491589	0.616674
ENSMUSG00000037824.6	Tspan14	162.186	-0.0955372	0.150498	0.0470406	0.616674
ENSMUSG00000037843.6	Vstm2l	1886	0.216194	0.221199	0.0167498	0.616674
ENSMUSG00000037846.18	Rtkn2	56.9251	-0.0726495	0.132666	0.0329777	0.616674
ENSMUSG00000037868.15	Egr2	89.5457	-0.0932435	0.165546	0.0139872	0.616674
ENSMUSG00000037916.14	Ndufv1	2415.47	0.0802343	0.135147	0.0554899	0.616674
ENSMUSG00000037940.17	Inpp4b	10.1583	-0.0286658	0.102028	0.0459967	0.616674
ENSMUSG00000037958.13	Nsrp1	1404.51	0.0822378	0.136439	0.056667	0.616674
ENSMUSG00000037965.14	Zc3h7a	1456.34	-0.112611	0.15985	0.0505681	0.616674
ENSMUSG00000038024.17	Dennd4c	2165.38	-0.0821752	0.143908	0.030297	0.616674
ENSMUSG00000038025.8	Phf2	692.24	-0.0670026	0.124141	0.0535488	0.616674
ENSMUSG00000038034.15	Igsf8	673.666	0.0946527	0.154876	0.0376068	0.616674
ENSMUSG00000038056.15	Kmt2c	905.989	-0.0942428	0.144343	0.0581038	0.616674
ENSMUSG00000038095.15	Sbno1	1483.79	-0.278504	0.211539	0.00854438	0.616674
ENSMUSG00000038112.15	AW551984	220.047	-0.0702943	0.126519	0.0587507	0.616674
ENSMUSG00000038119.15	Cdon	349.863	-0.101209	0.169162	0.0271876	0.616674
ENSMUSG00000038175.10	Mylip	103.065	-0.103633	0.171747	0.0281647	0.616674
ENSMUSG00000038274.13	Fau	5744.98	0.113634	0.204694	0.0176405	0.616674
ENSMUSG00000038286.11	Bphl	646.992	0.1587	0.23359	0.0258315	0.616674
ENSMUSG00000038296.14	Galnt18	639.568	0.0807644	0.13627	0.0528992	0.616674
ENSMUSG00000038305.15	Spats2l	10.6496	-0.0341083	0.105061	0.00769415	0.616674
ENSMUSG00000038347.15	Tcte2	23.5686	-0.0510717	0.114522	0.0290316	0.616674
ENSMUSG00000038379.15	Ttk	7.12583	-0.0301839	0.103067	0.0161036	0.616674
ENSMUSG00000038398.8	Upf3a	559.572	0.10579	0.153875	0.0517221	0.616674
ENSMUSG00000038489.8	Polr2l	811.936	0.0757224	0.13177	0.0538733	0.616674
ENSMUSG00000038502.17	Ptov1	2731.64	0.17684	0.312064	0.0178153	0.616674
ENSMUSG00000038510.12	Rpf2	265.505	0.103233	0.169255	0.0307692	0.616674
ENSMUSG00000038530.11	Rgs4	1163.24	-0.0816233	0.13792	0.0479317	0.616674
ENSMUSG00000038560.7	Sp6	31.1962	-0.0486318	0.111804	0.0514891	0.616674
ENSMUSG00000038587.10	Akap12	21.9082	-0.0451753	0.110318	0.0360724	0.616674
ENSMUSG00000038611.17	Phrf1	773.465	0.0883927	0.150307	0.0331528	0.616674
ENSMUSG00000038658.15	Ric1	256.813	-0.0715739	0.129321	0.0471606	0.616674
ENSMUSG00000038671.15	Arfrp1	731.781	0.153285	0.177891	0.0335602	0.616674
ENSMUSG00000038690.15	Atp5j2	3671.16	0.0863227	0.145196	0.0409597	0.616674
ENSMUSG00000038738.15	Shank1	35.7563	-0.0673678	0.131399	0.00881389	0.616674
ENSMUSG00000038774.9	Ascc3	1334.68	-0.111834	0.176701	0.0377025	0.616674
ENSMUSG00000038843.18	Gcnt1	21.1558	-0.0463953	0.1115	0.0258363	0.616674
ENSMUSG00000038880.13	Mrps34	831.852	0.115602	0.194585	0.0251691	0.616674
ENSMUSG00000038914.15	Dido1	714.36	-0.148362	0.229665	0.0255187	0.616674
ENSMUSG00000038916.7	Soga3	398.595	-0.163518	0.262269	0.02162	0.616674
ENSMUSG00000039001.12	Rps21	8948.11	0.100094	0.171921	0.0282588	0.616674
ENSMUSG00000039087.17	Rreb1	311.362	-0.0867412	0.156812	0.0106085	0.616674
ENSMUSG00000039126.10	Prune2	2072.87	-0.0986867	0.163876	0.0323327	0.616674
ENSMUSG00000039145.16	Camk1d	102.715	-0.193588	0.690875	0.010186	0.616674
ENSMUSG00000039195.4	1110008P14Rik	853.135	0.33924	0.285347	0.00725421	0.616674
ENSMUSG00000039270.9	Megf9	1563.05	-0.0718283	0.127016	0.0538343	0.616674
ENSMUSG00000039278.10	Pcsk1n	13832.1	0.0844107	0.140118	0.0494934	0.616674
ENSMUSG00000039304.11	Tnfsf10	93.185	-0.103601	0.179757	0.0180095	0.616674
ENSMUSG00000039405.7	Prss23	232.793	-0.218386	0.741609	0.0108263	0.616674
ENSMUSG00000039481.5	Nrtn	144.267	0.0844361	0.148161	0.0238073	0.616674
ENSMUSG00000039529.9	Atp8b1	2316.35	-0.139265	0.198488	0.0338468	0.616674
ENSMUSG00000039543.16	Cfap70	12.2657	-0.0304827	0.102759	0.0431785	0.616674
ENSMUSG00000039615.9	Stub1	2545.91	0.130814	0.201427	0.0327615	0.616674
ENSMUSG00000039633.7	Lonrf1	81.0984	-0.0704804	0.128051	0.0494693	0.616674
ENSMUSG00000039671.18	Zmynd8	1521.79	-0.123252	0.151755	0.0514313	0.616674
ENSMUSG00000039759.10	Thap3	365.705	0.204507	0.412927	0.0142017	0.616674
ENSMUSG00000039781.14	Cep131	448.767	0.131559	0.24174	0.0163724	0.616674
ENSMUSG00000039789.7	Zfp597	314.428	-0.0942423	0.147762	0.0506366	0.616674
ENSMUSG00000039831.16	Arhgap29	236.612	-0.084048	0.14395	0.0357014	0.616674
ENSMUSG00000039835.16	Nhsl1	128.601	-0.0787495	0.136761	0.0427932	0.616674
ENSMUSG00000039840.8	Epg5	276.406	-0.0906777	0.151248	0.0362396	0.616674
ENSMUSG00000039853.18	Trim14	59.8009	-0.0680227	0.130215	0.0189757	0.616674
ENSMUSG00000039886.8	Tmem120a	143.897	0.0898993	0.14689	0.0445311	0.616674
ENSMUSG00000039899.5	Fgl2	468.338	-0.142395	0.205672	0.0296304	0.616674
ENSMUSG00000039903.17	Eva1c	94.3854	0.0765976	0.134982	0.0413038	0.616674
ENSMUSG00000039914.6	Coq10a	756.431	0.0988278	0.151932	0.0506964	0.616674
ENSMUSG00000039967.14	Zfp292	763.424	-0.205068	0.322339	0.0162662	0.616674
ENSMUSG00000040016.16	Ptger3	16.9752	-0.0359758	0.105214	0.0405815	0.616674
ENSMUSG00000040022.14	Rab11fip2	394.481	-0.109016	0.166528	0.0414425	0.616674
ENSMUSG00000040048.14	Ndufb10	2882.29	0.149145	0.293476	0.0154854	0.616674
ENSMUSG00000040054.17	Baz2a	1037.77	-0.0780514	0.133887	0.0525212	0.616674
ENSMUSG00000040123.17	Zmym5	905.678	-0.111542	0.153776	0.0541234	0.616674
ENSMUSG00000040136.10	Abcc8	15047.9	0.168005	0.182548	0.0276449	0.616674
ENSMUSG00000040158.12	Tax1bp3	140.322	0.331036	0.43868	0.008895	0.616674
ENSMUSG00000040167.16	Ikzf5	490.581	-0.119402	0.178387	0.0372132	0.616674
ENSMUSG00000040220.10	Gas8	543.11	0.170539	0.206572	0.0261961	0.616674
ENSMUSG00000040253.15	Gbp7	156.834	-0.112878	0.176669	0.0346814	0.616674
ENSMUSG00000040263.16	Klhdc4	659.995	0.11661	0.180236	0.0354365	0.616674
ENSMUSG00000040350.16	Trim7	159.831	0.325097	0.324672	0.00854569	0.616674
ENSMUSG00000040372.2	Gpr63	9.72123	-0.025648	0.100835	0.0580131	0.616674
ENSMUSG00000040407.18	Akap9	1725.91	-0.106511	0.161714	0.0457959	0.616674
ENSMUSG00000040423.11	Rc3h1	588.425	-0.104623	0.163446	0.0432348	0.616674
ENSMUSG00000040435.12	Ppp1r15a	3500.94	0.102064	0.16591	0.029607	0.616674
ENSMUSG00000040447.15	Spns2	23.0551	-0.0345875	0.104518	0.0439301	0.616674
ENSMUSG00000040520.7	Manea	276.63	-0.282514	0.420815	0.0110568	0.616674
ENSMUSG00000040524.9	Zfp609	411.629	-0.074762	0.133369	0.0405127	0.616674
ENSMUSG00000040543.16	Pitpnm3	814.316	-0.0745779	0.130715	0.0557453	0.616674
ENSMUSG00000040549.16	Ckap5	1151.98	-0.105193	0.155584	0.0501409	0.616674
ENSMUSG00000040562.12	Gstm2	322.826	-0.0764459	0.131952	0.0552933	0.616674
ENSMUSG00000040565.8	Btaf1	510.723	-0.122821	0.247169	0.00757179	0.616674
ENSMUSG00000040624.18	Plekhg1	31.3231	-0.0507854	0.113608	0.0427014	0.616674
ENSMUSG00000040648.14	Ppip5k2	596.752	-0.0903857	0.14233	0.0566586	0.616674
ENSMUSG00000040651.9	Tasor	564.059	-0.237239	0.274211	0.014632	0.616674
ENSMUSG00000040688.16	Tbl3	528.922	0.251946	0.270966	0.0128171	0.616674
ENSMUSG00000040694.4	Apobec2	23.1787	-0.0577228	0.121705	0.00792451	0.616674
ENSMUSG00000040714.14	Klc3	469.996	0.125571	0.20547	0.0261466	0.616674
ENSMUSG00000040761.16	Spen	540.639	-0.114481	0.214442	0.0102246	0.616674
ENSMUSG00000040767.10	Snrnp25	178.672	0.312996	0.557916	0.00922185	0.616674
ENSMUSG00000040795.12	Iqcc	300.935	0.0819858	0.136051	0.0561977	0.616674
ENSMUSG00000040818.10	Dennd6a	592.259	-0.0719093	0.127811	0.0583946	0.616674
ENSMUSG00000040824.3	Snrpd2	1851.33	0.151162	0.331922	0.0115355	0.616674
ENSMUSG00000040836.15	Gpr161	299.723	-0.0836988	0.138438	0.0514892	0.616674
ENSMUSG00000040883.18	Tmem205	551.939	0.0791295	0.135004	0.051927	0.616674
ENSMUSG00000040998.18	Npnt	593.017	-0.103477	0.151114	0.0539115	0.616674
ENSMUSG00000041020.14	Map7d2	590.117	0.0877671	0.143913	0.0538267	0.616674
ENSMUSG00000041117.8	Ccdc8	202.378	-0.0889369	0.154106	0.0238154	0.616674
ENSMUSG00000041219.14	Arhgap11a	53.178	-0.0772718	0.139806	0.0223714	0.616674
ENSMUSG00000041261.9	Car8	648.809	-0.180684	0.265654	0.0204524	0.616674
ENSMUSG00000041297.8	Cdk13	522.029	-0.101797	0.159378	0.0425476	0.616674
ENSMUSG00000041313.14	Slc7a1	520.893	-0.0963303	0.163529	0.0256098	0.616674
ENSMUSG00000041528.15	Rnf123	493.101	0.165413	0.242606	0.0238772	0.616674
ENSMUSG00000041560.12	Nop53	2534.06	0.148508	0.220256	0.029559	0.616674
ENSMUSG00000041570.14	Camsap2	508.52	-0.0839762	0.138032	0.0563445	0.616674
ENSMUSG00000041571.9	Selenow	3078.69	0.0848905	0.138016	0.0579692	0.616674
ENSMUSG00000041592.16	Sdk2	1016.57	-0.0800389	0.14	0.03352	0.616674
ENSMUSG00000041617.10	Ccdc74a	5.1077	0.0203294	0.0993325	0.0546715	0.616674
ENSMUSG00000041632.7	Mrps27	290.205	0.117495	0.190171	0.028807	0.616674
ENSMUSG00000041633.14	Kctd12b	552.807	-0.106597	0.166965	0.0408719	0.616674
ENSMUSG00000041685.16	Fcho2	590.79	-0.1356	0.22244	0.0247875	0.616674
ENSMUSG00000041688.16	Amot	35.9755	-0.0370529	0.10538	0.0574497	0.616674
ENSMUSG00000041741.10	Pde3a	66.6689	-0.0722705	0.135366	0.0166775	0.616674
ENSMUSG00000041777.12	Cir1	922.049	0.0936105	0.146788	0.0518939	0.616674
ENSMUSG00000041794.13	Myrip	82.7213	-0.0810409	0.143201	0.0267131	0.616674
ENSMUSG00000041852.15	Tcf20	841.729	-0.190323	0.584067	0.0108785	0.616674
ENSMUSG00000041859.10	Mcm3	72.6987	-0.0447979	0.110154	0.0328442	0.616674
ENSMUSG00000041915.9	Ammecr1l	227.646	-0.100874	0.164061	0.0338164	0.616674
ENSMUSG00000041939.14	Mvk	264.704	0.157989	0.242516	0.024369	0.616674
ENSMUSG00000042099.16	Kank3	33.7817	0.0470334	0.111921	0.0255001	0.616674
ENSMUSG00000042179.6	Pnliprp1	2923.05	-0.0107333	0.097524	0.0107452	0.616674
ENSMUSG00000042269.15	Fam92b	319.118	0.0633148	0.12243	0.0475128	0.616674
ENSMUSG00000042410.16	Agps	611.366	-0.0868662	0.142146	0.0509355	0.616674
ENSMUSG00000042419.8	Nfkbil1	391.643	0.436694	0.437425	0.00620964	0.616674
ENSMUSG00000042439.13	Zfp532	139.215	-0.0926943	0.158114	0.0260926	0.616674
ENSMUSG00000042460.5	C1galt1	1890.24	-0.309333	0.321376	0.00915091	0.616674
ENSMUSG00000042462.4	Dctpp1	153.166	0.078603	0.137179	0.0404945	0.616674
ENSMUSG00000042473.8	Tbc1d8b	718.318	-0.106164	0.179391	0.0234852	0.616674
ENSMUSG00000042489.15	Clspn	17.8175	-0.0324831	0.103756	0.0304121	0.616674
ENSMUSG00000042660.8	Wdr55	254.578	0.105363	0.15744	0.0478586	0.616674
ENSMUSG00000042729.11	Wdr74	451.163	0.136617	0.22711	0.0236347	0.616674
ENSMUSG00000042831.13	Alkbh6	856.069	0.273529	0.235523	0.0101519	0.616674
ENSMUSG00000042962.5	Gm5436	53.8592	0.0590332	0.118693	0.0528935	0.616674
ENSMUSG00000042997.13	Nhlrc3	294.485	-0.131066	0.216667	0.0243418	0.616674
ENSMUSG00000043019.12	Edem3	1419.53	-0.0660489	0.124795	0.0469606	0.616674
ENSMUSG00000043154.15	Ppp2r3a	886.232	-0.109722	0.156007	0.0522021	0.616674
ENSMUSG00000043510.12	Hscb	172.261	0.14504	0.283267	0.0152994	0.616674
ENSMUSG00000043614.13	Vps37d	228.897	0.142109	0.269284	0.0162418	0.616674
ENSMUSG00000043719.14	Col6a6	803.095	-0.101403	0.172403	0.0231227	0.616674
ENSMUSG00000043760.16	Pkhd1	128.224	-0.103918	0.179981	0.0191718	0.616674
ENSMUSG00000043782.9	Bicdl2	113.796	0.10434	0.17147	0.0298855	0.616674
ENSMUSG00000043881.9	Kbtbd7	412.979	-0.0926912	0.146667	0.0508752	0.616674
ENSMUSG00000043889.6	Gm8399	68.3544	0.073288	0.137848	0.011151	0.616674
ENSMUSG00000043903.4	Zfp469	17.9154	-0.031534	0.103202	0.0382327	0.616674
ENSMUSG00000043909.16	Trp53bp1	1524.28	-0.0962725	0.155459	0.0395647	0.616674
ENSMUSG00000043929.16	Klhl15	228.761	-0.121699	0.179158	0.037835	0.616674
ENSMUSG00000043940.15	Wdfy3	471.271	-0.0839055	0.148384	0.0210545	0.616674
ENSMUSG00000044042.19	Fmn1	21.1884	-0.0520131	0.116637	0.00913318	0.616674
ENSMUSG00000044072.14	Eml6	543.025	-0.0588584	0.11939	0.0428775	0.616674
ENSMUSG00000044197.8	Gpr146	90.7722	-0.135472	0.277932	0.0107801	0.616674
ENSMUSG00000044303.6	Cdkn2a	9.2566	0.0326772	0.104147	0.017142	0.616674
ENSMUSG00000044308.17	Ubr3	1851.47	-0.0986157	0.156758	0.040242	0.616674
ENSMUSG00000044340.7	Phlpp1	162.92	-0.0827082	0.139394	0.0467741	0.616674
ENSMUSG00000044424.4	Gm9493	193.795	0.0794616	0.141108	0.0276684	0.616674
ENSMUSG00000044433.16	Camsap3	283.129	0.150818	0.256686	0.021097	0.616674
ENSMUSG00000044452.10	Zfp507	362.951	-0.184911	0.339315	0.0164521	0.616674
ENSMUSG00000044533.15	Rps2	8989.68	0.185038	0.267736	0.0202213	0.616674
ENSMUSG00000044783.16	Hjurp	841.889	-0.161894	0.245875	0.0234508	0.616674
ENSMUSG00000044791.16	Setd2	825.263	0.0963821	0.143644	0.054102	0.616674
ENSMUSG00000044912.11	Syt16	96.2017	-0.0779516	0.13678	0.0389689	0.616674
ENSMUSG00000044927.6	H1f10	278.672	0.0770275	0.135689	0.0400947	0.616674
ENSMUSG00000045128.9	Rpl18a	8047.7	0.135138	0.257522	0.017761	0.616674
ENSMUSG00000045176.3	Borcs6	288.767	0.232726	0.319608	0.0143395	0.616674
ENSMUSG00000045211.5	Nudt18	527.01	0.10428	0.168522	0.0329113	0.616674
ENSMUSG00000045251.13	Zfp688	335.575	0.121516	0.192571	0.0302934	0.616674
ENSMUSG00000045441.5	Gprin3	172.667	-0.0748106	0.13719	0.0217655	0.616674
ENSMUSG00000045671.17	Spred2	242.723	-0.0749524	0.134445	0.0339464	0.616674
ENSMUSG00000045752.13	Tssc4	3157.78	0.306344	0.33379	0.00953628	0.616674
ENSMUSG00000045948.8	Mrps12	1457.36	0.0986748	0.159131	0.0401218	0.616674
ENSMUSG00000046008.8	Pnlip	8288.07	-0.00896972	0.0972478	0.0318297	0.616674
ENSMUSG00000046058.7	Eid2	336.129	0.133326	0.204628	0.0357315	0.616674
ENSMUSG00000046169.10	Adamts6	105.094	-0.0849659	0.150262	0.0200614	0.616674
ENSMUSG00000046204.14	Pnma2	39.2274	-0.0519377	0.114561	0.0386065	0.616674
ENSMUSG00000046330.10	Rpl37a	10600.9	0.0654775	0.121624	0.047783	0.616674
ENSMUSG00000046550.8	Spin2c	63.7649	0.0575558	0.117604	0.0533573	0.616674
ENSMUSG00000046567.10	4930430F08Rik	203.417	-0.0653594	0.123541	0.0521673	0.616674
ENSMUSG00000046671.18	Mtfr1l	1275.88	0.123588	0.149185	0.0521502	0.616674
ENSMUSG00000046721.11	Rpl14-ps1	2279.76	0.305977	0.327684	0.00968343	0.616674
ENSMUSG00000046805.10	Mpeg1	7.7538	-0.0312833	0.103687	0.00991188	0.616674
ENSMUSG00000047036.8	Zfp445	1311.32	-0.338094	0.390215	0.00854866	0.616674
ENSMUSG00000047213.14	Ythdf3	1157.55	-0.130332	0.206642	0.0277913	0.616674
ENSMUSG00000047215.14	Rpl9	10304.7	0.108559	0.165581	0.0545381	0.616674
ENSMUSG00000047344.9	Lancl3	74.888	-0.0470338	0.110828	0.0520097	0.616674
ENSMUSG00000047459.14	Dynlrb1	1961.41	0.0976854	0.14953	0.0537919	0.616674
ENSMUSG00000047515.8	BC049715	55.6609	0.0535649	0.117119	0.0188674	0.616674
ENSMUSG00000047517.12	Dmbt1	435.18	-0.015462	0.0984284	0.00768498	0.616674
ENSMUSG00000047547.14	Cltb	4488.18	0.135149	0.166291	0.0443753	0.616674
ENSMUSG00000047591.5	Mafa	8765.13	0.275393	0.236253	0.0101737	0.616674
ENSMUSG00000047643.5	Gm5454	54.9504	-0.0455728	0.111173	0.0223744	0.616674
ENSMUSG00000047649.9	Cd3eap	384.816	0.0985067	0.171945	0.0176629	0.616674
ENSMUSG00000047676.6	Rpsa-ps10	1462.52	0.108009	0.186607	0.0188504	0.616674
ENSMUSG00000047694.12	Yipf6	2454.26	-0.113312	0.1863	0.0295328	0.616674
ENSMUSG00000047721.8	Bola2	695.945	0.0956468	0.16477	0.0214568	0.616674
ENSMUSG00000047735.14	Samd9l	357.89	-0.234393	0.393505	0.0132679	0.616674
ENSMUSG00000047749.2	Zc3hav1l	125.132	-0.0759337	0.135197	0.0370658	0.616674
ENSMUSG00000047810.9	Ccdc88b	12.8971	0.0258343	0.101355	0.0117316	0.616674
ENSMUSG00000047843.16	Bri3	715.76	0.0909361	0.146918	0.0463907	0.616674
ENSMUSG00000047910.6	Pcdhb16	28.046	-0.0409755	0.107614	0.0457839	0.616674
ENSMUSG00000047965.9	Rpl9-ps7	23.6647	-0.0395606	0.107045	0.0386394	0.616674
ENSMUSG00000048047.3	Zbtb33	453.222	-0.110395	0.179667	0.0291466	0.616674
ENSMUSG00000048078.16	Tenm4	171.923	-0.0640072	0.122948	0.0474675	0.616674
ENSMUSG00000048174.2	Tmem81	86.9071	0.0791014	0.137271	0.0419687	0.616674
ENSMUSG00000048264.16	Dip2c	425.834	-0.120019	0.189303	0.0300532	0.616674
ENSMUSG00000048327.6	Ckap2l	26.5183	-0.0411595	0.107802	0.0417936	0.616674
ENSMUSG00000048732.5	Klhl11	96.5947	-0.0720236	0.134296	0.0206088	0.616674
ENSMUSG00000048755.9	Mcat	327.359	0.170679	0.245341	0.0230488	0.616674
ENSMUSG00000048905.5	4930539E08Rik	44.4355	-0.0476228	0.110916	0.0579356	0.616674
ENSMUSG00000049092.11	Gpr137c	39.5926	-0.0607663	0.122291	0.027005	0.616674
ENSMUSG00000049148.8	Plcxd3	60.6718	-0.0530232	0.115029	0.0443769	0.616674
ENSMUSG00000049235.8	Gm7324	8.17366	0.0221854	0.0998757	0.0495485	0.616674
ENSMUSG00000049303.10	Syt12	12.0965	0.0221826	0.0999915	0.0263553	0.616674
ENSMUSG00000049350.6	Zg16	1022.54	-0.00958394	0.0973422	0.019545	0.616674
ENSMUSG00000049382.10	Krt8	3834	0.133594	0.167226	0.0428365	0.616674
ENSMUSG00000049401.10	Ogfr	913.931	0.126256	0.188933	0.034336	0.616674
ENSMUSG00000049470.13	Aff4	2009.79	-0.0710689	0.129231	0.0467781	0.616674
ENSMUSG00000049624.14	Slc17a5	284.354	-0.140751	0.2138	0.0283254	0.616674
ENSMUSG00000049775.16	Tmsb4x	7608.04	0.085174	0.144773	0.0395845	0.616674
ENSMUSG00000049882.10	Vcpkmt	117.94	0.0821575	0.138856	0.0472926	0.616674
ENSMUSG00000050002.14	Idnk	485.21	0.153512	0.298883	0.0151363	0.616674
ENSMUSG00000050199.13	Lgr4	272.873	-0.189778	0.313767	0.0164901	0.616674
ENSMUSG00000050299.8	Gm9843	434.438	0.369613	0.600467	0.00790197	0.616674
ENSMUSG00000050323.14	Ndufaf6	132.305	0.0762982	0.132822	0.0504526	0.616674
ENSMUSG00000050447.15	Lypd6	7.5535	-0.0232873	0.100242	0.0403987	0.616674
ENSMUSG00000050552.8	Lamtor4	909.666	0.0870106	0.144329	0.0443434	0.616674
ENSMUSG00000050714.9	Zbtb26	146.552	-0.268932	0.422362	0.0113388	0.616674
ENSMUSG00000050732.9	Vamp8	2472.82	0.0818946	0.137679	0.0418186	0.616674
ENSMUSG00000050761.4	Gp1bb	64.2392	0.0459275	0.112334	0.00639888	0.616674
ENSMUSG00000050856.16	Atp5k	1573.21	0.0685287	0.126689	0.0499954	0.616674
ENSMUSG00000050900.5	Gm7327	56.6136	-0.0818971	0.144121	0.0268024	0.616674
ENSMUSG00000051136.1	Ghsr	99.6917	-0.0521733	0.114743	0.039955	0.616674
ENSMUSG00000051146.2	Camk2n2	766.072	0.117716	0.166856	0.0456436	0.616674
ENSMUSG00000051184.7	Zfp524	172.44	0.114227	0.196266	0.0281455	0.616674
ENSMUSG00000051209.3	Gpr119	289.128	-0.110265	0.180943	0.027973	0.616674
ENSMUSG00000051278.12	Zgrf1	44.1203	-0.0552382	0.117943	0.0244859	0.616674
ENSMUSG00000051518.8	Rps19bp1	285.016	0.073994	0.129724	0.0570793	0.616674
ENSMUSG00000051639.3	Gm5812	82.8412	0.0909253	0.161594	0.0142916	0.616674
ENSMUSG00000051768.9	Xrcc1	587.989	0.109293	0.152617	0.0549142	0.616674
ENSMUSG00000051980.13	Casr	760.968	-0.0653438	0.126021	0.0325271	0.616674
ENSMUSG00000052056.14	Zfp217	172.116	-0.102193	0.173439	0.0235857	0.616674
ENSMUSG00000052144.8	Ppp4r2	1237.43	-0.138798	0.168125	0.040327	0.616674
ENSMUSG00000052146.16	Rps10	7557.87	0.108012	0.175794	0.0347627	0.616674
ENSMUSG00000052155.5	Acvr2a	474.282	-0.104082	0.162047	0.0412461	0.616674
ENSMUSG00000052253.6	Zfp622	1450.08	0.128263	0.227253	0.0173014	0.616674
ENSMUSG00000052374.16	Actn2	39.7843	-0.0382542	0.106219	0.0434989	0.616674
ENSMUSG00000052533.14	Nup188	216.785	-0.0883661	0.1436	0.0487679	0.616674
ENSMUSG00000052595.8	A1cf	154.37	-0.0632814	0.124487	0.0282581	0.616674
ENSMUSG00000052632.16	Asap2	98.5533	-0.101299	0.17858	0.0155598	0.616674
ENSMUSG00000052713.9	Zfp608	513.879	-0.114719	0.207402	0.0141124	0.616674
ENSMUSG00000052752.15	Traf7	479.371	-0.1115	0.160103	0.0473498	0.616674
ENSMUSG00000052889.11	Prkcb	1093.71	0.0734025	0.129456	0.056434	0.616674
ENSMUSG00000052926.16	Rnaseh2a	421.522	0.0925059	0.153356	0.0365292	0.616674
ENSMUSG00000052942.13	Glis3	675.688	-0.0982767	0.168772	0.0215181	0.616674
ENSMUSG00000053399.9	Adamts18	85.5947	-0.0973154	0.17221	0.0145108	0.616674
ENSMUSG00000053560.5	Ier2	4388.11	0.100924	0.152891	0.0509235	0.616674
ENSMUSG00000053565.10	Eif3k	1965.28	0.106494	0.17269	0.0331084	0.616674
ENSMUSG00000053646.13	Plxnb1	797.84	-0.0727159	0.128982	0.0557824	0.616674
ENSMUSG00000054051.7	Ercc6	245.386	-0.0957499	0.159992	0.030118	0.616674
ENSMUSG00000054106.7	Try4	4027.37	-0.00896232	0.0972391	0.0375524	0.616674
ENSMUSG00000054150.12	Syne3	27.6141	-0.0518179	0.115369	0.0242172	0.616674
ENSMUSG00000054280.14	Prr14l	373.972	-0.0903182	0.161195	0.0133289	0.616674
ENSMUSG00000054320.16	Lrrc36	81.4237	0.0761515	0.136961	0.0290763	0.616674
ENSMUSG00000054446.8	Cpa1	3362.3	-0.00969274	0.0973481	0.0242216	0.616674
ENSMUSG00000054452.10	Tle5	8730.63	0.142919	0.179805	0.0329245	0.616674
ENSMUSG00000054453.11	Sytl5	144.969	-0.0772621	0.140368	0.0204825	0.616674
ENSMUSG00000054659.13	Pm20d2	27.708	-0.0457812	0.110742	0.0351754	0.616674
ENSMUSG00000054679.8	Srsf12	52.366	-0.0900991	0.163727	0.00837236	0.616674
ENSMUSG00000054716.4	Zfp771	153.443	0.42858	0.415241	0.00619363	0.616674
ENSMUSG00000054733.9	Msra	241.071	0.0935612	0.145569	0.0547088	0.616674
ENSMUSG00000054752.16	Fsd1l	270.775	-0.102391	0.16088	0.0409265	0.616674
ENSMUSG00000054814.14	Usp46	648.183	-0.133921	0.213791	0.0271877	0.616674
ENSMUSG00000054871.5	Tmem158	24.5049	0.0558555	0.118759	0.0205938	0.616674
ENSMUSG00000055024.12	Ep300	651.914	-0.0641793	0.122941	0.0492574	0.616674
ENSMUSG00000055069.3	Rab39	48.2502	-0.0579348	0.11829	0.0478989	0.616674
ENSMUSG00000055200.7	Sertad3	169.409	0.10012	0.165314	0.026381	0.616674
ENSMUSG00000055204.15	Ankrd17	2405.42	0.0650642	0.124477	0.0440112	0.616674
ENSMUSG00000055485.6	Soga1	167.284	-0.0476514	0.112319	0.0271557	0.616674
ENSMUSG00000055553.16	Kxd1	481.989	0.0925371	0.143	0.0585413	0.616674
ENSMUSG00000055692.21	Tmem191c	258.956	0.172595	0.37417	0.0145033	0.616674
ENSMUSG00000055762.16	Eef1d	2820.52	0.187762	0.429006	0.0145488	0.616674
ENSMUSG00000055839.6	Elob	1824.6	0.103808	0.172586	0.0282711	0.616674
ENSMUSG00000056204.8	Pgpep1	496.824	-0.347022	0.283348	0.0067368	0.616674
ENSMUSG00000056310.14	Tyw1	509.265	0.260707	0.22659	0.0110985	0.616674
ENSMUSG00000056367.14	Actr3b	163.132	0.0973302	0.154141	0.0440048	0.616674
ENSMUSG00000056394.17	Lig1	231.319	0.0858294	0.147293	0.0317005	0.616674
ENSMUSG00000056476.13	Med12l	309.313	-0.0868755	0.141102	0.0525262	0.616674
ENSMUSG00000056629.16	Fkbp2	5223.82	0.106711	0.176849	0.0276082	0.616674
ENSMUSG00000056671.7	Prelid2	33.8422	0.0795664	0.147335	0.00769944	0.616674
ENSMUSG00000056673.14	Kdm5d	391.479	-0.082558	0.142417	0.0347912	0.616674
ENSMUSG00000056836.8	Gm6851	210.844	0.0723464	0.128656	0.0556308	0.616674
ENSMUSG00000056854.4	Pou3f4	12.439	-0.0305262	0.102786	0.0436437	0.616674
ENSMUSG00000056917.13	Sipa1	48.3266	-0.0624026	0.123164	0.0324232	0.616674
ENSMUSG00000056999.15	Ide	1305.7	-0.148194	0.290713	0.0148623	0.616674
ENSMUSG00000057036.7	Gm7536	4417.64	0.115569	0.19276	0.0246353	0.616674
ENSMUSG00000057093.14	Zfp607b	56.7583	0.0408592	0.107379	0.0509635	0.616674
ENSMUSG00000057163.3	Prss2	4302.27	-0.0104809	0.0974685	0.0194514	0.616674
ENSMUSG00000057176.4	Ccdc189	236.231	0.0895823	0.149306	0.0377735	0.616674
ENSMUSG00000057182.15	Scn3a	322.046	-0.416533	0.395975	0.00620741	0.616674
ENSMUSG00000057193.8	Slc44a2	184.902	0.0703333	0.129186	0.0415188	0.616674
ENSMUSG00000057322.12	Rpl38	6522.64	0.0757289	0.135453	0.0342354	0.616674
ENSMUSG00000057375.13	Yipf1	958.777	0.153931	0.24783	0.0242696	0.616674
ENSMUSG00000057411.9	Fam173a	1647.82	0.0822088	0.142025	0.0383769	0.616674
ENSMUSG00000057440.8	Mpp7	456.346	-0.127048	0.198244	0.029509	0.616674
ENSMUSG00000057506.5	Bloc1s2	371.183	0.0828182	0.137517	0.0528055	0.616674
ENSMUSG00000057531.14	Dtnbp1	404.242	0.119591	0.180012	0.0369796	0.616674
ENSMUSG00000057788.13	Ddx49	891.27	0.265154	0.214921	0.0101069	0.616674
ENSMUSG00000057841.5	Rpl32	7510.2	0.0880848	0.149909	0.0341854	0.616674
ENSMUSG00000057863.6	Rpl36	4810.15	0.124792	0.225049	0.0177526	0.616674
ENSMUSG00000057894.10	Zfp329	428.569	0.074202	0.130296	0.0560196	0.616674
ENSMUSG00000058064.6	Gm10036	148.341	0.0644576	0.123278	0.048269	0.616674
ENSMUSG00000058441.7	Panx2	133.531	-0.0928251	0.14727	0.0510185	0.616674
ENSMUSG00000058443.5	Rpl10-ps3	4256.31	0.13462	0.226828	0.0236945	0.616674
ENSMUSG00000058546.8	Rpl23a	5432.76	0.125319	0.19822	0.0295148	0.616674
ENSMUSG00000058579.5	Cela2a	7517.24	-0.0107584	0.0975218	0.0129221	0.616674
ENSMUSG00000058603.10	Rpl28-ps1	774.83	0.0962485	0.156107	0.0365113	0.616674
ENSMUSG00000058690.14	Ccser2	392.612	-0.0853981	0.141494	0.0481083	0.616674
ENSMUSG00000058706.5	0610030E20Rik	240.154	-0.0833749	0.14053	0.0442866	0.616674
ENSMUSG00000058709.11	Egln2	1683.13	0.112404	0.16568	0.0442165	0.616674
ENSMUSG00000058833.11	Rex1bd	1129.79	0.100485	0.168395	0.0269725	0.616674
ENSMUSG00000058881.13	Zfp516	1882.29	-0.109247	0.198782	0.0122856	0.616674
ENSMUSG00000059355.13	Wdr83os	841.884	0.322665	0.259142	0.00740156	0.616674
ENSMUSG00000059439.15	Bcas3	350.785	0.128978	0.241186	0.0148498	0.616674
ENSMUSG00000059554.12	Ccdc28a	269.607	0.114647	0.184072	0.0304824	0.616674
ENSMUSG00000059555.6	Tor4a	498.825	-0.141317	0.179001	0.0370557	0.616674
ENSMUSG00000059654.7	Reg1	997.575	-0.00989918	0.09736	0.0379291	0.616674
ENSMUSG00000059659.7	Gm10069	29.2286	-0.049612	0.113051	0.0380848	0.616674
ENSMUSG00000059734.7	Ndufs8	1245.05	0.094784	0.150689	0.0464809	0.616674
ENSMUSG00000060019.6	Gm10073	149.553	0.0594958	0.118649	0.0580201	0.616674
ENSMUSG00000060032.6	H2aj	718.874	0.0783853	0.137111	0.0360269	0.616674
ENSMUSG00000060038.14	Dhps	434.129	0.172698	0.272931	0.0201936	0.616674
ENSMUSG00000060090.16	Rp2	754.569	-0.143219	0.310554	0.010095	0.616674
ENSMUSG00000060143.7	Gm10076	2166.09	0.108692	0.184542	0.022609	0.616674
ENSMUSG00000060152.14	Pop5	868.116	0.0754107	0.132872	0.0510521	0.616674
ENSMUSG00000060206.11	Zfp462	299.882	-0.396102	0.593919	0.0074216	0.616674
ENSMUSG00000060314.13	Zfp941	146.112	-0.200811	0.426515	0.0138794	0.616674
ENSMUSG00000060376.7	Bckdha	964.76	0.331479	0.31981	0.00833663	0.616674
ENSMUSG00000060419.8	Rps16-ps2	1040.52	0.117571	0.190754	0.0289911	0.616674
ENSMUSG00000060438.5	Rps10-ps1	223.434	0.0833689	0.146717	0.0245909	0.616674
ENSMUSG00000060467.4	Gm10080	204.456	0.0825175	0.139965	0.0444244	0.616674
ENSMUSG00000060586.11	H2-Eb1	24.9655	-0.0425526	0.108531	0.0436171	0.616674
ENSMUSG00000060636.14	Rpl35a	6934.59	0.0934359	0.159228	0.0263045	0.616674
ENSMUSG00000060860.8	Ube2s	1664.93	0.0959892	0.148834	0.051962	0.616674
ENSMUSG00000060938.14	Rpl26	9854.52	0.0904339	0.148803	0.0416186	0.616674
ENSMUSG00000060988.12	Galnt13	53.6161	0.0455862	0.110827	0.0297548	0.616674
ENSMUSG00000061032.9	Rrp1	3630.43	0.160851	0.196842	0.0286291	0.616674
ENSMUSG00000061046.9	Haghl	643.291	0.0926675	0.159063	0.0246493	0.616674
ENSMUSG00000061111.8	Mcrip1	1955.2	0.0930318	0.145301	0.0548099	0.616674
ENSMUSG00000061143.15	Maml3	515.154	-0.0974813	0.150615	0.0499875	0.616674
ENSMUSG00000061207.11	Stk19	454.3	0.378421	0.305482	0.00608868	0.616674
ENSMUSG00000061244.14	Exoc5	1275.75	-0.110747	0.174957	0.0341164	0.616674
ENSMUSG00000061286.7	Exosc5	353.335	0.165819	0.304486	0.017327	0.616674
ENSMUSG00000061315.14	Naca	5773.79	0.0980538	0.153393	0.0505818	0.616674
ENSMUSG00000061411.12	Nol4l	197.499	-0.0869039	0.140901	0.0540075	0.616674
ENSMUSG00000061477.4	Rps7	6692.85	0.0793105	0.134088	0.0548948	0.616674
ENSMUSG00000061479.15	Snrpa	868.05	0.124822	0.17409	0.0423113	0.616674
ENSMUSG00000061518.11	Cox5b	2135.97	0.0916563	0.150589	0.0402532	0.616674
ENSMUSG00000061603.8	Akap6	145.527	-0.0770312	0.141352	0.0156332	0.616674
ENSMUSG00000061607.15	Mdc1	489.527	-0.0968062	0.169456	0.0175076	0.616674
ENSMUSG00000061684.6	Rpl21-ps8	43.7284	0.0718971	0.135852	0.0122633	0.616674
ENSMUSG00000061724.5	Gm2423	1125.32	-0.116599	0.165056	0.0450514	0.616674
ENSMUSG00000061778.10	Mospd2	452.353	-0.130786	0.220604	0.0226615	0.616674
ENSMUSG00000061787.15	Rps17	9179.3	0.16231	0.347264	0.014129	0.616674
ENSMUSG00000061848.5	Gm5805	118.892	0.0652908	0.123343	0.0529458	0.616674
ENSMUSG00000062078.15	Qk	224.229	-0.306529	0.446055	0.00969457	0.616674
ENSMUSG00000062232.14	Rapgef2	247.559	-0.095046	0.158623	0.0313105	0.616674
ENSMUSG00000062257.13	Opcml	14.6099	-0.0334923	0.104639	0.0126059	0.616674
ENSMUSG00000062328.8	Rpl17	9529.96	0.0817807	0.139951	0.0421528	0.616674
ENSMUSG00000062372.13	Otof	37.7157	-0.0500256	0.113852	0.0282104	0.616674
ENSMUSG00000062380.4	Tubb3	560.805	0.103401	0.15169	0.0556236	0.616674
ENSMUSG00000062590.13	Armc9	505.874	0.135893	0.211118	0.0281069	0.616674
ENSMUSG00000062867.13	Impdh2	658.564	0.217535	0.25167	0.0165676	0.616674
ENSMUSG00000062949.13	Atp11c	67.0175	-0.076528	0.138686	0.0235769	0.616674
ENSMUSG00000063108.15	Zfp26	231.634	-0.100245	0.179832	0.00990924	0.616674
ENSMUSG00000063142.15	Kcnma1	649.055	-0.0766669	0.136613	0.0331895	0.616674
ENSMUSG00000063317.7	Usp31	448.146	-0.0802762	0.140451	0.0331904	0.616674
ENSMUSG00000063457.14	Rps15	9970.45	0.111582	0.195113	0.018357	0.616674
ENSMUSG00000063511.11	Snrnp70	4369.72	0.102745	0.160694	0.0407911	0.616674
ENSMUSG00000063558.4	Aox1	182.339	-0.088325	0.149911	0.0321087	0.616674
ENSMUSG00000063663.11	Brwd3	122.814	-0.0601473	0.11934	0.0549242	0.616674
ENSMUSG00000063765.12	Chadl	91.8985	0.062406	0.120879	0.0563916	0.616674
ENSMUSG00000063787.4	Chchd1	761.653	0.0798217	0.136194	0.0507025	0.616674
ENSMUSG00000063802.5	Hspbp1	772.65	0.176945	0.200934	0.0249063	0.616674
ENSMUSG00000063895.7	Nupl1	15.9861	-0.0411308	0.108605	0.0169205	0.616674
ENSMUSG00000063897.3	CAAA01118383.1	298.674	0.145915	0.232699	0.0248468	0.616674
ENSMUSG00000063954.7	H2ac19	2129.32	0.120957	0.204714	0.0215703	0.616674
ENSMUSG00000064068.14	Mtx1	469.221	0.093809	0.144929	0.0564963	0.616674
ENSMUSG00000064264.14	Zfp428	90.023	0.0595537	0.119627	0.0458197	0.616674
ENSMUSG00000065990.12	Aurkaip1	1186.45	0.31243	0.354866	0.00943133	0.616674
ENSMUSG00000066315.9	Gm12918	1740.47	0.11572	0.212025	0.0131992	0.616674
ENSMUSG00000066571.13	4931406P16Rik	247.408	-0.0802731	0.136948	0.0478294	0.616674
ENSMUSG00000066724.3	Gm10175	2025.8	0.147611	0.238028	0.0262215	0.616674
ENSMUSG00000066800.11	Rnasel	38.4558	-0.0805606	0.146986	0.0120353	0.616674
ENSMUSG00000067038.6	Rps12-ps3	1327.23	0.0932574	0.15739	0.0234276	0.616674
ENSMUSG00000067071.8	Hes6	907.405	0.105386	0.155361	0.0528689	0.616674
ENSMUSG00000067344.7	Rps25-ps1	393.893	0.0658127	0.124955	0.0438658	0.616674
ENSMUSG00000067629.13	Syngap1	467.95	-0.0988281	0.169289	0.0224547	0.616674
ENSMUSG00000067719.5	Gm10221	1216.94	0.109276	0.187703	0.0182559	0.616674
ENSMUSG00000067786.16	Nnat	545.583	-0.0584004	0.118299	0.0523075	0.616674
ENSMUSG00000067869.4	Tcea1-ps1	96.4288	-0.0569505	0.117191	0.0537342	0.616674
ENSMUSG00000067870.5	Rpl31-ps8	3246.62	0.359533	0.407945	0.00860562	0.616674
ENSMUSG00000067931.6	Zfp948	137.398	-0.105679	0.165665	0.0385619	0.616674
ENSMUSG00000068130.11	Zfp442	83.1586	-0.0735299	0.130632	0.04945	0.616674
ENSMUSG00000068141.5	Gm10232	186.657	0.102673	0.165524	0.0349605	0.616674
ENSMUSG00000068240.5	Gm11808	3247.11	0.224367	0.443365	0.0131917	0.616674
ENSMUSG00000068328.9	Aup1	995.256	0.107856	0.153749	0.054593	0.616674
ENSMUSG00000068457.14	Uty	532.248	-0.0952116	0.154309	0.0398173	0.616674
ENSMUSG00000068580.11	Zfyve19	481.509	0.131236	0.204707	0.0290936	0.616674
ENSMUSG00000068706.3	Gm10250	197.543	0.074271	0.131476	0.0490063	0.616674
ENSMUSG00000068740.13	Celsr2	185.923	-0.287976	0.529249	0.0102649	0.616674
ENSMUSG00000068854.7	H2bc21	334.671	-0.125146	0.180256	0.038383	0.616674
ENSMUSG00000068921.14	Dap3	1173.21	0.337482	0.273293	0.00712522	0.616674
ENSMUSG00000069303.6	Hist1h2br	34.4816	-0.0464544	0.111078	0.0367343	0.616674
ENSMUSG00000069682.6	Gm10275	2922.02	0.0830531	0.13646	0.0571121	0.616674
ENSMUSG00000069744.7	Psmb3	1163.76	0.104242	0.16011	0.0444811	0.616674
ENSMUSG00000069895.4	Atxn1l	503.216	-0.104756	0.176378	0.0246018	0.616674
ENSMUSG00000070047.14	Fat1	599.68	-0.0622741	0.121397	0.0497641	0.616674
ENSMUSG00000070271.7	Gm13268	19.064	0.0331088	0.103726	0.0518439	0.616674
ENSMUSG00000070283.4	Ndufaf3	567.316	0.0852321	0.144519	0.0382958	0.616674
ENSMUSG00000070319.6	Eif3g	2059.8	0.112864	0.152814	0.054229	0.616674
ENSMUSG00000070343.3	Gm10288	3390.34	0.337274	0.401021	0.00876479	0.616674
ENSMUSG00000070565.11	Rasal2	230.181	-0.0954861	0.163821	0.0228964	0.616674
ENSMUSG00000070643.11	Sox13	187.442	-0.0835556	0.140037	0.0470791	0.616674
ENSMUSG00000070661.6	Rnf186	271.202	-0.0989639	0.148872	0.0551938	0.616674
ENSMUSG00000071014.10	Ndufb6	1347.25	0.088368	0.137317	0.0539237	0.616674
ENSMUSG00000071054.12	Safb	2784.36	0.139168	0.24011	0.0180299	0.616674
ENSMUSG00000071073.5	Lrrc73	456.809	0.0916755	0.145915	0.049777	0.616674
ENSMUSG00000071076.6	Jund	5246.58	0.304147	0.284548	0.00912286	0.616674
ENSMUSG00000071234.3	Syndig1l	1893.9	0.114505	0.157809	0.0514867	0.616674
ENSMUSG00000071253.8	Slc25a16	399.21	-0.10582	0.151549	0.0544198	0.616674
ENSMUSG00000071350.12	Setdb2	78.1157	-0.0779666	0.140344	0.0232338	0.616674
ENSMUSG00000071451.10	Psmg4	256.486	0.10885	0.182177	0.0235464	0.616674
ENSMUSG00000071540.4	3425401B19Rik	82.7713	-0.0897831	0.162296	0.00988893	0.616674
ENSMUSG00000071553.10	Cpa2	1152.9	-0.0284178	0.102488	0.00999663	0.616674
ENSMUSG00000071644.10	Eef1g	9478.3	0.0994082	0.154583	0.048431	0.616674
ENSMUSG00000071649.6	B3gat3	1356.1	0.138941	0.172984	0.0395355	0.616674
ENSMUSG00000071655.12	Ubxn1	2158.9	0.0884662	0.14547	0.0451815	0.616674
ENSMUSG00000071691.11	Gm960	20.9122	0.0399694	0.107236	0.0386831	0.616674
ENSMUSG00000071748.2	Gm14698	57.2322	-0.0475856	0.11158	0.0456552	0.616674
ENSMUSG00000072692.7	Rpl37rt	831.065	0.14233	0.279073	0.0156778	0.616674
ENSMUSG00000072955.14	Tmsb15l	378.642	0.118764	0.193764	0.0274238	0.616674
ENSMUSG00000073007.10	Tent5d	18.6582	-0.0367184	0.105893	0.0264075	0.616674
ENSMUSG00000073155.12	1810058I24Rik	450.021	0.335934	0.368118	0.00848448	0.616674
ENSMUSG00000073421.6	H2-Ab1	18.7717	-0.0486407	0.114022	0.00938952	0.616674
ENSMUSG00000073478.6	D730003I15Rik	399.306	0.091927	0.156393	0.0275983	0.616674
ENSMUSG00000073481.9	2022-03-02	1366.81	0.0897411	0.141586	0.0578825	0.616674
ENSMUSG00000073530.11	Pappa2	3343.51	-0.093302	0.163064	0.0183383	0.616674
ENSMUSG00000073627.7	C130036L24Rik	36.6581	0.0434888	0.108563	0.058403	0.616674
ENSMUSG00000073650.8	Catip	15.6169	-0.0446243	0.111011	0.0122804	0.616674
ENSMUSG00000073664.11	Nbeal1	442.873	-0.0754201	0.134298	0.0390461	0.616674
ENSMUSG00000073702.11	Rpl31	6576.6	0.0856305	0.144646	0.0435111	0.616674
ENSMUSG00000073838.10	Tufm	841.742	0.197405	0.231248	0.0198319	0.616674
ENSMUSG00000074129.14	Rpl13a	22016.2	0.105496	0.184451	0.017704	0.616674
ENSMUSG00000074215.2	Gm10643	94.1578	0.0967192	0.165375	0.0232492	0.616674
ENSMUSG00000074221.12	Zfp568	840.85	-0.0798327	0.134967	0.0548808	0.616674
ENSMUSG00000074272.10	Ceacam1	116.273	-0.0724872	0.130558	0.0445188	0.616674
ENSMUSG00000074345.4	Tnfaip8l3	41.0754	-0.0675718	0.129378	0.0217471	0.616674
ENSMUSG00000074576.4	Mocs3	168.119	0.312574	0.390655	0.00947878	0.616674
ENSMUSG00000074643.12	Cpne1	253.02	-0.117535	0.185403	0.0316443	0.616674
ENSMUSG00000074749.10	Kiz	860.697	0.139366	0.22309	0.0273623	0.616674
ENSMUSG00000074754.4	Smim26	409.675	0.156047	0.28202	0.0189616	0.616674
ENSMUSG00000074802.11	Gas2l3	10.3791	-0.0316695	0.103352	0.0365584	0.616674
ENSMUSG00000074909.5	Ranbp6	354.129	-0.180945	0.23052	0.0225615	0.616674
ENSMUSG00000074994.6	Qser1	386.099	-0.204774	0.473642	0.0130105	0.616674
ENSMUSG00000075227.6	Znhit2	458.367	0.1184	0.186942	0.0345301	0.616674
ENSMUSG00000075279.5	Mrpl23-ps1	516.666	0.0818114	0.139991	0.0413783	0.616674
ENSMUSG00000075316.11	Scn9a	503.136	-0.352317	0.415552	0.00809681	0.616674
ENSMUSG00000075467.4	Dnlz	447.836	0.111543	0.188456	0.0237001	0.616674
ENSMUSG00000075528.13	Aarsd1	865.606	0.107418	0.159128	0.0450468	0.616674
ENSMUSG00000075569.10	Rsph10b	15.4696	0.0294129	0.102521	0.0284675	0.616674
ENSMUSG00000078153.3	Psme2b	183.345	0.37587	0.353681	0.00697975	0.616674
ENSMUSG00000078193.2	Gm2000	2690.16	0.0780967	0.138947	0.0244662	0.616674
ENSMUSG00000078249.5	Hmga1b	78.7295	0.062685	0.12342	0.0327231	0.616674
ENSMUSG00000078348.4	Sf3b5	499.229	0.0975389	0.146191	0.0583921	0.616674
ENSMUSG00000078440.10	Dohh	1049.17	0.141437	0.201656	0.030527	0.616674
ENSMUSG00000078653.4	Cntd1	8.47627	-0.0289042	0.102614	0.0112438	0.616674
ENSMUSG00000078765.11	U2af1l4	641.301	0.10011	0.151623	0.053318	0.616674
ENSMUSG00000078880.10	Gm14308	61.546	0.0547055	0.117451	0.0266905	0.616674
ENSMUSG00000079283.2	2310009B15Rik	176.375	0.0894978	0.147783	0.0415378	0.616674
ENSMUSG00000079478.9	Znrd2	203.197	0.110346	0.194648	0.0167418	0.616674
ENSMUSG00000079487.11	Med12	468.1	0.111566	0.168437	0.0411241	0.616674
ENSMUSG00000079557.11	2022-03-02	452.867	0.10465	0.148996	0.0565995	0.616674
ENSMUSG00000079620.13	Muc4	534.954	-0.106898	0.180864	0.0227614	0.616674
ENSMUSG00000079677.2	Fdx2	264.992	0.0942405	0.153267	0.0403828	0.616674
ENSMUSG00000079884.6	Gm10698	292.928	-0.0895754	0.158673	0.0176833	0.616674
ENSMUSG00000080727.2	C920021L13Rik	28.7876	0.050023	0.114299	0.0190829	0.616674
ENSMUSG00000080776.1	Gm12174	351.68	0.196472	0.316695	0.0171774	0.616674
ENSMUSG00000080848.3	Gm9385	1489.74	0.135394	0.244395	0.0155015	0.616674
ENSMUSG00000080893.1	Gm15920	218.499	0.108227	0.168074	0.0390875	0.616674
ENSMUSG00000081051.4	Gm15427	193.831	0.0830344	0.141778	0.0382602	0.616674
ENSMUSG00000081094.4	Rpl19-ps11	2170.82	0.345989	0.361494	0.00808817	0.616674
ENSMUSG00000081159.1	Gm6023	288.137	0.0681734	0.128536	0.032033	0.616674
ENSMUSG00000081344.5	Gm14303	258.62	0.0715082	0.1292	0.0470435	0.616674
ENSMUSG00000081400.1	Gm13680	182.215	0.0745712	0.130086	0.0575297	0.616674
ENSMUSG00000081406.4	Rps6-ps4	6038.26	0.277092	0.399274	0.0111928	0.616674
ENSMUSG00000081992.1	Gm13408	231.393	0.238275	0.548725	0.0117105	0.616674
ENSMUSG00000082016.3	Pgam1-ps2	62.7212	-0.0482531	0.111995	0.0423945	0.616674
ENSMUSG00000082035.1	Rpl17-ps8	781.064	0.0843361	0.142966	0.0406945	0.616674
ENSMUSG00000082286.10	Pisd-ps1	104.723	-0.35854	0.464293	0.00812268	0.616674
ENSMUSG00000083111.1	Gm14421	15.941	-0.0374151	0.105762	0.0468871	0.616674
ENSMUSG00000083282.3	Ctsf	1951.55	0.108062	0.16878	0.0411377	0.616674
ENSMUSG00000083364.4	Llph-ps2	247.421	0.0776575	0.135582	0.0428699	0.616674
ENSMUSG00000083678.3	Gm12989	89.3352	0.116893	0.218882	0.0110891	0.616674
ENSMUSG00000083716.4	Gm13436	324.643	0.157236	0.32789	0.0145325	0.616674
ENSMUSG00000083757.2	Rps15a-ps4	271.513	0.295102	0.628797	0.00960867	0.616674
ENSMUSG00000083844.8	Ube2d-ps	224.247	0.107736	0.165061	0.0423237	0.616674
ENSMUSG00000083992.1	Gm11478	336.52	0.128491	0.229985	0.0185047	0.616674
ENSMUSG00000084174.3	Sycn	524.224	-0.0102937	0.0974446	0.0175294	0.616674
ENSMUSG00000084329.1	Gm6733	59.9511	-0.0770733	0.13934	0.0236338	0.616674
ENSMUSG00000084349.3	Rpl3-ps1	2043.79	0.107287	0.164851	0.0441082	0.616674
ENSMUSG00000084416.3	Rpl10a-ps1	1022.67	0.137323	0.215677	0.0271559	0.616674
ENSMUSG00000084786.9	Ubl5	2146.48	0.092016	0.145908	0.0517951	0.616674
ENSMUSG00000084799.7	Ino80dos	72.2065	-0.0819764	0.142238	0.0336426	0.616674
ENSMUSG00000084842.3	Pabpc1l2b-ps	272.331	-0.0895069	0.159416	0.0142151	0.616674
ENSMUSG00000085012.1	Gm15492	15.4462	0.037715	0.10605	0.0408702	0.616674
ENSMUSG00000085133.2	B930095G15Rik	141.962	-0.0796654	0.134214	0.0568317	0.616674
ENSMUSG00000085438.1	Oip5os1	689.61	-0.177158	0.226963	0.023279	0.616674
ENSMUSG00000085875.3	Gm12905	9.7403	-0.0329554	0.104412	0.0113107	0.616674
ENSMUSG00000085926.1	Gm12299	11.6255	-0.0342524	0.104828	0.0194842	0.616674
ENSMUSG00000086022.1	Rad51ap2	79.3413	-0.0911966	0.15371	0.0314226	0.616674
ENSMUSG00000086029.7	Pax6os1	351.023	0.0909005	0.15004	0.0397724	0.616674
ENSMUSG00000086054.2	Hnf1aos1	154.175	0.0814297	0.135487	0.0575334	0.616674
ENSMUSG00000086119.2	Gm2415	262.85	0.122251	0.205736	0.0233934	0.616674
ENSMUSG00000086425.7	F730016J06Rik	12.5608	-0.0344809	0.104631	0.0343027	0.616674
ENSMUSG00000087231.7	E230016M11Rik	32.6076	0.0513398	0.11412	0.03973	0.616674
ENSMUSG00000087259.7	2610035D17Rik	138.139	0.101436	0.158482	0.0431573	0.616674
ENSMUSG00000087370.3	Tmem170b	252.756	-0.162421	0.271187	0.0206226	0.616674
ENSMUSG00000087593.1	Gm16174	143.986	0.0649732	0.126488	0.0244417	0.616674
ENSMUSG00000087598.9	Zfp111	209.135	-0.0772291	0.134986	0.0359351	0.616674
ENSMUSG00000087687.3	Pet100	390.909	0.111782	0.197213	0.0170249	0.616674
ENSMUSG00000089653.1	Gm15841	9.24372	-0.0277863	0.10178	0.0403539	0.616674
ENSMUSG00000089889.2	0610040B10Rik	70.6011	0.0650814	0.124297	0.0432744	0.616674
ENSMUSG00000089951.8	Gm14435	30.8285	-0.054124	0.116283	0.0364042	0.616674
ENSMUSG00000090002.1	Gm16006	32.1484	0.0471236	0.111558	0.0353005	0.616674
ENSMUSG00000090077.9	Lime1	212.78	0.0637061	0.122403	0.0508433	0.616674
ENSMUSG00000090086.7	AI480526	191.557	-0.106206	0.170067	0.0343774	0.616674
ENSMUSG00000090100.7	Ttbk2	382.801	-0.393051	0.414948	0.00698683	0.616674
ENSMUSG00000090137.8	Uba52	4024.89	0.0858342	0.139083	0.0572211	0.616674
ENSMUSG00000090173.8	Fbxw10	14.5615	-0.0280371	0.101731	0.0500556	0.616674
ENSMUSG00000090386.10	Mir99ahg	20.7887	0.0451614	0.11167	0.00678781	0.616674
ENSMUSG00000090733.6	Rps27	7924.48	0.0909281	0.150602	0.0385003	0.616674
ENSMUSG00000090841.2	Myl6	7150.29	0.091934	0.15102	0.0400046	0.616674
ENSMUSG00000090862.3	Rps13	6313.17	0.0887896	0.147873	0.038958	0.616674
ENSMUSG00000091421.3	Gm4202	93.519	-0.0506429	0.112858	0.0563044	0.616674
ENSMUSG00000091811.2	Inafm1	587.615	0.122134	0.193449	0.0299371	0.616674
ENSMUSG00000091845.1	Rpl36-ps12	106.915	0.0622532	0.124431	0.0203996	0.616674
ENSMUSG00000091900.3	Gm4353	35.8818	-0.0574134	0.119804	0.0238035	0.616674
ENSMUSG00000092116.1	Gm10320	68.4541	0.0749594	0.135195	0.032242	0.616674
ENSMUSG00000092607.9	Scnm1	485.197	0.344231	0.264634	0.00644155	0.616674
ENSMUSG00000093674.7	Rpl41	22773.7	0.0817089	0.142568	0.0352259	0.616674
ENSMUSG00000093931.2	Amy2a3	9998.58	-0.0120203	0.0977483	0.00630207	0.616674
ENSMUSG00000093989.1	Rnasek	2698.19	0.163729	0.196602	0.0283973	0.616674
ENSMUSG00000094530.2	Gm21399	35.4426	0.0669372	0.12848	0.0232399	0.616674
ENSMUSG00000094595.1	Fsbp	30.7409	-0.0555167	0.118825	0.0168909	0.616674
ENSMUSG00000094622.2	Gm3055	217.71	-0.0616463	0.120409	0.0551641	0.616674
ENSMUSG00000094683.2	Ap3m1-ps	33.1874	-0.0568623	0.119563	0.021352	0.616674
ENSMUSG00000094707.2	A830019P07Rik	55.4302	-0.0690502	0.12885	0.0351264	0.616674
ENSMUSG00000094786.1	Gm14403	77.1593	-0.0624668	0.121433	0.051211	0.616674
ENSMUSG00000094910.1	D430019H16Rik	76.6474	-0.0618989	0.12071	0.0541763	0.616674
ENSMUSG00000095098.2	Ccdc85b	489.618	0.110525	0.178939	0.0309595	0.616674
ENSMUSG00000095253.4	Zfp799	292.3	-0.0933674	0.157669	0.0289291	0.616674
ENSMUSG00000095325.3	Zfp870	100.425	-0.094734	0.160633	0.0260726	0.616674
ENSMUSG00000096255.2	Dynlt1b	2910.15	0.312712	0.247463	0.00793024	0.616674
ENSMUSG00000096370.8	Gm21992	172.461	0.0875279	0.159534	0.00790688	0.616674
ENSMUSG00000096472.2	Cdkn2d	372.532	0.307014	0.517036	0.00959879	0.616674
ENSMUSG00000096942.1	Rps19-ps6	375.301	0.0840573	0.144922	0.0330221	0.616674
ENSMUSG00000097162.2	2310010J17Rik	145.539	0.149964	0.346566	0.00980104	0.616674
ENSMUSG00000097789.2	Gm2115	97.8108	-0.149348	0.320989	0.0121104	0.616674
ENSMUSG00000097823.2	Gm16701	80.7254	0.0875782	0.152385	0.0238991	0.616674
ENSMUSG00000097885.7	5031434O11Rik	78.0236	0.050184	0.112447	0.057652	0.616674
ENSMUSG00000097971.3	Gm26917	2476.93	0.145688	0.267914	0.017869	0.616674
ENSMUSG00000098055.1	Gm26947	9.67357	-0.0288013	0.102233	0.0335595	0.616674
ENSMUSG00000098120.1	Gm5914	79.0153	0.0557966	0.11681	0.0471772	0.616674
ENSMUSG00000098274.7	Rpl24	4875.48	0.0712862	0.127611	0.0517505	0.616674
ENSMUSG00000098374.1	Gm28043	114.737	-0.0470105	0.110578	0.0581106	0.616674
ENSMUSG00000098552.1	Gm27217	7.96455	0.0233194	0.100295	0.0373369	0.616674
ENSMUSG00000098557.1	Kctd12	1036.58	-0.0744139	0.131167	0.0507777	0.616674
ENSMUSG00000099492.1	Gm5525	41.1493	0.0522566	0.114181	0.0502887	0.616674
ENSMUSG00000099764.1	Rps10-ps2	149.524	0.0610813	0.121118	0.0428298	0.616674
ENSMUSG00000100235.8	Gm28557	28.5475	0.0390121	0.106307	0.0584798	0.616674
ENSMUSG00000100599.2	1700120C14Rik	34.1927	0.0473856	0.111563	0.0392676	0.616674
ENSMUSG00000100632.1	9430060I03Rik	11.7581	-0.0310825	0.1031	0.0362456	0.616674
ENSMUSG00000100755.1	Rps23-ps1	3828.41	0.210583	0.463817	0.013261	0.616674
ENSMUSG00000100865.2	Gm9320	158.727	0.0733472	0.132327	0.0395162	0.616674
ENSMUSG00000101059.1	Gm4017	8.65872	0.0256011	0.100867	0.0554785	0.616674
ENSMUSG00000101892.1	9130401M01Rik	501.453	0.160774	0.252221	0.0233688	0.616674
ENSMUSG00000102302.1	Gm38190	14.1521	-0.0384336	0.107262	0.0116917	0.616674
ENSMUSG00000102324.1	Gm19721	7.04505	-0.0243261	0.100522	0.0483744	0.616674
ENSMUSG00000102331.1	Gm19938	27.7145	0.0617561	0.125441	0.00884014	0.616674
ENSMUSG00000102411.1	Gm36936	13.2227	-0.0316819	0.103278	0.04163	0.616674
ENSMUSG00000102748.1	Pcdhgb2	95.1336	-0.0522614	0.114362	0.0474428	0.616674
ENSMUSG00000102918.1	Pcdhgc3	320.375	-0.0825712	0.149729	0.0127223	0.616674
ENSMUSG00000103255.1	Pcdhac1	12.5576	-0.0285917	0.101978	0.049003	0.616674
ENSMUSG00000103364.1	Gm38157	29.0556	0.0362655	0.105632	0.0283365	0.616674
ENSMUSG00000103436.1	Gm36995	60.7235	-0.0628668	0.125236	0.0183311	0.616674
ENSMUSG00000103539.1	Gm37834	28.9748	0.0394792	0.106724	0.0494338	0.616674
ENSMUSG00000103560.1	Gm38070	1741.07	-0.0877057	0.147826	0.0381333	0.616674
ENSMUSG00000103749.1	Pcdhgb5	17.7345	-0.0409944	0.108059	0.0308477	0.616674
ENSMUSG00000105055.1	Gm43079	69.9172	0.0744994	0.138775	0.0132061	0.616674
ENSMUSG00000105304.1	Gm43696	10.9808	0.0268175	0.101264	0.0559028	0.616674
ENSMUSG00000107091.1	Gm43343	12.8915	0.0399284	0.107956	0.0153527	0.616674
ENSMUSG00000107176.1	Gm9794	2764.48	0.0858345	0.144464	0.0441666	0.616674
ENSMUSG00000108037.2	Gm44597	31.139	-0.0410343	0.107603	0.0473876	0.616674
ENSMUSG00000108354.1	4931431B13Rik	90.7644	-0.0739533	0.137286	0.0167271	0.616674
ENSMUSG00000108494.1	Gm45203	10.7506	0.0261125	0.101022	0.0567166	0.616674
ENSMUSG00000108604.1	Gm44850	80.9497	-0.0744455	0.140171	0.00823709	0.616674
ENSMUSG00000108738.1	Gm44777	13.1467	-0.0307789	0.103175	0.0232093	0.616674
ENSMUSG00000109095.1	Gm44799	71.1599	0.0492204	0.114045	0.0155872	0.616674
ENSMUSG00000109209.1	Gm45104	14.5239	-0.04054	0.108281	0.0165274	0.616674
ENSMUSG00000109472.1	Gm18943	15.4671	-0.0361294	0.105335	0.038341	0.616674
ENSMUSG00000109812.1	Gm45640	19.6643	-0.0566667	0.120921	0.00654931	0.616674
ENSMUSG00000109975.1	Gm19196	64.0168	0.0805467	0.146671	0.0130387	0.616674
ENSMUSG00000110331.1	Nudc-ps1	83.2202	0.381104	0.822201	0.00763	0.616674
ENSMUSG00000110447.1	Gm31518	34.1559	-0.0504319	0.11301	0.0491613	0.616674
ENSMUSG00000110545.1	Gm7730	89.8508	0.0996138	0.179069	0.0112686	0.616674
ENSMUSG00000110631.1	Gm42047	147.175	-0.49521	0.599588	0.00594135	0.616674
ENSMUSG00000111293.1	Gm34006	14.7407	0.0317891	0.103398	0.036656	0.616674
ENSMUSG00000111394.1	Gm49759	270.749	-0.40827	0.571845	0.0070611	0.616674
ENSMUSG00000111905.1	Gm48045	36.9066	0.0698202	0.131651	0.0220036	0.616674
ENSMUSG00000111938.1	2900045O20Rik	12.1931	0.0315973	0.103487	0.0267775	0.616674
ENSMUSG00000111942.1	Gm5182	30.5832	-0.0335528	0.103912	0.0530944	0.616674
ENSMUSG00000112280.1	A830082N09Rik	47.9843	0.049746	0.112257	0.0558327	0.616674
ENSMUSG00000112358.1	Gm33869	11.0205	-0.0245896	0.100715	0.0363269	0.616674
ENSMUSG00000112433.1	Gm30122	20.9918	0.0467913	0.111681	0.0275988	0.616674
ENSMUSG00000112639.1	A730063M14Rik	162.614	0.0556848	0.116777	0.0466176	0.616674
ENSMUSG00000113061.1	Rps18-ps5	130.545	0.0620166	0.122501	0.0364747	0.616674
ENSMUSG00000113361.1	B930059L03Rik	22.2943	0.0436529	0.109437	0.0351859	0.616674
ENSMUSG00000113536.1	Gm49327	8.95336	0.0302507	0.102844	0.030826	0.616674
ENSMUSG00000113836.1	Gm3325	27.5536	-0.0521437	0.116483	0.0119329	0.616674
ENSMUSG00000114277.1	Gm48583	17.5671	0.0429084	0.109284	0.0271541	0.616674
ENSMUSG00000114452.1	A530001N23Rik	7.6119	-0.0246677	0.100641	0.0467787	0.616674
ENSMUSG00000115186.1	Gm49417	6.8106	-0.0241627	0.100501	0.0447447	0.616674
ENSMUSG00000115312.1	Gm8518	81.5508	0.0920763	0.160462	0.0198207	0.616674
ENSMUSG00000115767.1	Gm10366	12.8895	-0.0378101	0.1066	0.0212492	0.616674
ENSMUSG00000116165.1	Pdxp	96.1327	0.377741	0.430154	0.00754218	0.616674
ENSMUSG00000116861.1	Gm8253	11.962	0.0329795	0.103979	0.0328364	0.616674
ENSMUSG00000117183.1	Gm20008	93.8667	-0.0599862	0.120232	0.0432519	0.616674
ENSMUSG00000117438.1	Rpsa-ps7	55.1242	0.0725335	0.133962	0.0252049	0.616674
ENSMUSG00000117466.1	Gm50039	7.38918	-0.0232989	0.100205	0.0478197	0.616674
ENSMUSG00000117679.1	Apbb3	260.069	0.0974879	0.152868	0.0455142	0.616674
ENSMUSG00000117725.1	Gm50240	564.467	0.113267	0.177537	0.0350406	0.616674
ENSMUSG00000117819.1	Gm50253	71.9818	-0.0800057	0.142469	0.0249068	0.616674
ENSMUSG00000118295.1	Gm8437	41.9268	-0.0483125	0.11141	0.0566087	0.616674
ENSMUSG00000118353.1	Nsa2-ps1	43.8997	0.0549944	0.116368	0.0451457	0.616674
ENSMUSG00000118552.1	AC124742.1	240.431	0.0570522	0.117399	0.0517499	0.616674
ENSMUSG00000023961.16	Enpp4	748.664	-0.0977829	0.146536	0.0588229	0.616793
ENSMUSG00000054387.13	Mdm4	1265	-0.093066	0.144783	0.0588452	0.616793
ENSMUSG00000062797.13	Hikeshi	478.276	0.104518	0.148161	0.0587962	0.616793
ENSMUSG00000000823.16	Zfp512b	701.157	-0.093205	0.142782	0.0601669	0.616933
ENSMUSG00000005054.7	Cstb	973.27	0.100636	0.1452	0.0592458	0.616933
ENSMUSG00000005510.9	Ndufs3	2048.64	0.0864352	0.139422	0.0603738	0.616933
ENSMUSG00000005779.12	Psmb4	4455.26	0.085663	0.138314	0.0591947	0.616933
ENSMUSG00000017548.15	Suz12	738.618	-0.0963609	0.144672	0.0603622	0.616933
ENSMUSG00000020153.14	Ndufs7	1059.39	0.0977575	0.145656	0.0600724	0.616933
ENSMUSG00000020170.4	Frs2	518.574	-0.075211	0.130019	0.0594977	0.616933
ENSMUSG00000020599.13	Rgs9	959.982	0.104187	0.147354	0.0602834	0.616933
ENSMUSG00000020843.15	Timm22	423.573	0.0888951	0.140217	0.0596638	0.616933
ENSMUSG00000021485.14	Mxd3	12.3816	-0.0265838	0.101139	0.0597321	0.616933
ENSMUSG00000025290.17	Rps24	11538.1	0.0631181	0.119424	0.0600484	0.616933
ENSMUSG00000025509.15	Pnpla2	681.238	0.100228	0.14703	0.0597434	0.616933
ENSMUSG00000026775.9	Yme1l1	2836.86	-0.0874846	0.139786	0.0599988	0.616933
ENSMUSG00000028608.15	Czib	921.437	0.0787363	0.134161	0.0593162	0.616933
ENSMUSG00000032216.15	Nedd4	4700.54	-0.0795315	0.136501	0.0596828	0.616933
ENSMUSG00000035021.13	Baz1a	95.9799	0.059412	0.118342	0.0601184	0.616933
ENSMUSG00000037486.18	Asxl2	833.838	-0.0756685	0.130542	0.0599811	0.616933
ENSMUSG00000037646.10	Vps13b	819.258	-0.0805782	0.13393	0.0603857	0.616933
ENSMUSG00000037996.17	Slc24a2	1563.07	-0.0871602	0.138008	0.0597739	0.616933
ENSMUSG00000039163.10	Cmc1	275.199	0.0718286	0.128668	0.0598589	0.616933
ENSMUSG00000039704.7	Lmbrd2	935.094	-0.0845304	0.136569	0.0603792	0.616933
ENSMUSG00000042558.16	Adprhl2	599.617	0.0901807	0.140983	0.0602582	0.616933
ENSMUSG00000044726.8	Erich5	26.3249	-0.0334996	0.103772	0.0595725	0.616933
ENSMUSG00000048277.15	Syngr2	918.168	0.111217	0.149155	0.0597054	0.616933
ENSMUSG00000050122.19	Vwa3b	19.7083	-0.0332869	0.103609	0.0602082	0.616933
ENSMUSG00000051285.17	Pcmtd1	2339.54	-0.111403	0.150166	0.0590941	0.616933
ENSMUSG00000061028.7	Clasrp	505.621	0.0800544	0.133833	0.0600786	0.616933
ENSMUSG00000061536.13	Sec22c	309.951	-0.0863254	0.138634	0.059001	0.616933
ENSMUSG00000065037.1	Rn7sk	237.589	0.0463135	0.110167	0.0590743	0.616933
ENSMUSG00000067288.13	Rps28	4435.8	0.0770677	0.132025	0.059931	0.616933
ENSMUSG00000073616.10	Cops9	1597.62	0.0659553	0.123274	0.0597125	0.616933
ENSMUSG00000074903.5	Gm2058	41.0087	-0.0487661	0.111558	0.0589476	0.616933
ENSMUSG00000078201.5	Tmem203	217.109	0.0878563	0.139498	0.060001	0.616933
ENSMUSG00000085912.2	Trp53cor1	56.0904	-0.0576893	0.117191	0.0596969	0.616933
ENSMUSG00000086583.3	Gm15500	14176.2	0.0728163	0.124836	0.0596825	0.616933
ENSMUSG00000093752.1	Gm20716	1309.5	-0.10916	0.14724	0.0589319	0.616933
ENSMUSG00000094989.1	Rpl9-ps4	605.871	0.0834391	0.131391	0.0594847	0.616933
ENSMUSG00000001240.13	Ramp2	124.834	0.0537575	0.114598	0.060427	0.617072
ENSMUSG00000045193.13	Cirbp	2552.71	0.0876389	0.139206	0.0605956	0.618509
ENSMUSG00000092595.2	Gm20427	200.39	0.0687466	0.125129	0.0606522	0.618802
ENSMUSG00000009575.14	Cbx5	1609.81	-0.0961424	0.141936	0.0612988	0.618968
ENSMUSG00000020921.6	Tmem101	349.461	0.0964859	0.144208	0.0611945	0.618968
ENSMUSG00000021676.10	Iqgap2	95.3666	-0.056905	0.116599	0.0607041	0.618968
ENSMUSG00000023052.8	Npff	9.8268	0.0258591	0.100906	0.0608922	0.618968
ENSMUSG00000023286.16	Ube2j2	706.763	0.0991401	0.145178	0.060943	0.618968
ENSMUSG00000027630.13	Tbl1xr1	271.333	-0.0627727	0.120624	0.0614339	0.618968
ENSMUSG00000029455.14	Aldh2	905.78	0.109957	0.145152	0.0613902	0.618968
ENSMUSG00000029599.13	Ddx54	805.529	0.118497	0.154215	0.0609459	0.618968
ENSMUSG00000031848.15	Lsm4	1225.92	0.0816892	0.134878	0.0611287	0.618968
ENSMUSG00000033184.14	Tmed7	3312.52	-0.0691644	0.125262	0.0614761	0.618968
ENSMUSG00000038084.16	Opa1	1152.32	-0.0890974	0.139508	0.0612711	0.618968
ENSMUSG00000040532.14	Abhd11	273.514	0.0914225	0.141308	0.0609271	0.618968
ENSMUSG00000040865.15	Ino80d	387.626	-0.0778881	0.131819	0.0614338	0.618968
ENSMUSG00000046985.11	Tapt1	621.717	-0.0944643	0.143212	0.0611406	0.618968
ENSMUSG00000053965.10	Pde5a	2038.41	-0.0721537	0.127224	0.0609031	0.618968
ENSMUSG00000067336.6	Bmpr2	287.119	-0.0839222	0.136257	0.0612511	0.618968
ENSMUSG00000102976.6	Zc3h11a	873.158	-0.0738274	0.128459	0.0612392	0.618968
ENSMUSG00000117731.1	Gm50145	41.2833	-0.0522109	0.113539	0.0612531	0.618968
ENSMUSG00000015468.14	Notch4	53.805	0.0163738	0.0984004	0.0615416	0.619346
ENSMUSG00000017291.13	Taok1	889.134	-0.0938035	0.143828	0.0617031	0.619568
ENSMUSG00000098404.1	Mrip-ps	69.3438	-0.0529819	0.114068	0.0616958	0.619568
ENSMUSG00000003847.16	Nfat5	1009.43	-0.0780631	0.132342	0.0619602	0.619587
ENSMUSG00000022120.4	Rnf219	193.079	-0.0811526	0.134019	0.0622686	0.619587
ENSMUSG00000022995.16	Enah	1671.17	-0.101166	0.144218	0.0618017	0.619587
ENSMUSG00000025089.15	Gfra1	201.434	-0.07887	0.132326	0.0622123	0.619587
ENSMUSG00000031971.15	Ccsap	79.3821	0.066059	0.123052	0.0618833	0.619587
ENSMUSG00000035847.15	Ids	4737.27	-0.0803681	0.133394	0.0622202	0.619587
ENSMUSG00000038042.11	Ptpdc1	442.792	-0.105267	0.145145	0.0621855	0.619587
ENSMUSG00000038174.14	Fam126b	552.165	-0.0981548	0.146238	0.0622041	0.619587
ENSMUSG00000040389.15	Wdr47	415.846	-0.0966244	0.143349	0.0620375	0.619587
ENSMUSG00000045942.13	BC049762	7.62242	0.0219651	0.0997182	0.0622905	0.619587
ENSMUSG00000066839.12	Ecsit	404.697	0.102538	0.145096	0.0622238	0.619587
ENSMUSG00000071456.6	1110002L01Rik	279.212	-0.0692666	0.123549	0.0620516	0.619587
ENSMUSG00000118210.1	Gm50394	40.682	0.0458542	0.109746	0.0618479	0.619587
ENSMUSG00000038717.8	Atp5l	5428.98	0.0783595	0.133626	0.0624199	0.620596
ENSMUSG00000022800.14	Fyttd1	1229.21	-0.0899878	0.140148	0.0624869	0.620707
ENSMUSG00000049760.6	Micos13	1947.06	0.0961009	0.146165	0.0624868	0.620707
ENSMUSG00000032705.9	Exd2	487.966	-0.0957684	0.143003	0.0626741	0.620901
ENSMUSG00000038150.7	Ormdl3	2288.2	0.121438	0.154526	0.0626504	0.620901
ENSMUSG00000107023.2	Gm42715	322.431	0.0487519	0.111737	0.0626126	0.620901
ENSMUSG00000001962.8	Fam50a	826.5	0.0991534	0.144202	0.0629079	0.621167
ENSMUSG00000029076.14	Sdf4	9202.7	0.0995743	0.148247	0.0629295	0.621167
ENSMUSG00000037458.15	Azin1	1849.85	-0.0631567	0.119124	0.0629055	0.621167
ENSMUSG00000037525.5	Bcdin3d	229.442	0.0816506	0.133821	0.0630617	0.621167
ENSMUSG00000040112.9	Mrps35	439.344	0.0738601	0.128877	0.0629299	0.621167
ENSMUSG00000052912.7	Smarca5-ps	12.462	-0.0295106	0.102138	0.0630325	0.621167
ENSMUSG00000076431.4	Sox4	1122.29	0.0710963	0.126983	0.0629619	0.621167
ENSMUSG00000078671.11	Chd2	903.497	-0.0956245	0.142112	0.0630265	0.621167
ENSMUSG00000087412.4	Gm15501	653.375	0.077209	0.130426	0.0627372	0.621167
ENSMUSG00000087579.7	Hectd2os	45.0064	-0.0437069	0.108539	0.0630275	0.621167
ENSMUSG00000000740.12	Rpl13	7855.8	0.0782355	0.131467	0.0633215	0.621808
ENSMUSG00000005732.14	Ranbp1	1133.55	0.0826034	0.13027	0.0639838	0.621808
ENSMUSG00000011837.4	Snapc2	309.169	0.0797888	0.132798	0.0639807	0.621808
ENSMUSG00000020859.16	Spag9	980.854	-0.0788421	0.131864	0.063901	0.621808
ENSMUSG00000023845.7	Lnpep	943.533	-0.0811545	0.13544	0.0640075	0.621808
ENSMUSG00000024232.2	Bambi	1544.86	0.079093	0.133291	0.0633342	0.621808
ENSMUSG00000025085.16	Ablim1	346.788	-0.0954697	0.141956	0.0640314	0.621808
ENSMUSG00000026039.9	Sgo2a	12.2131	-0.030071	0.102327	0.0637466	0.621808
ENSMUSG00000026198.15	Abcb6	147.969	0.0838221	0.135549	0.0636379	0.621808
ENSMUSG00000027048.15	Abcb11	32.2187	0.0413934	0.107318	0.0639472	0.621808
ENSMUSG00000027947.11	Il6ra	2417.62	-0.0835181	0.134601	0.0636101	0.621808
ENSMUSG00000029860.16	Zyx	125.462	0.0824751	0.134655	0.0637991	0.621808
ENSMUSG00000031386.14	Hcfc1	589.057	-0.0785279	0.131645	0.0637864	0.621808
ENSMUSG00000040466.16	Blvrb	105.056	0.0688942	0.124827	0.0634744	0.621808
ENSMUSG00000045319.13	Proser2	60.3671	0.063816	0.121212	0.0632968	0.621808
ENSMUSG00000046516.10	Cox17	2383.99	0.0787852	0.132188	0.0636239	0.621808
ENSMUSG00000091956.2	C2cd4b	2091.86	0.0727498	0.128302	0.0637952	0.621808
ENSMUSG00000110841.1	Gpx4-ps2	869.977	0.0706258	0.126016	0.0636141	0.621808
ENSMUSG00000110949.1	Nudt8	185.91	0.0614206	0.119502	0.0637278	0.621808
ENSMUSG00000111390.1	Gm48796	6.75504	-0.0224013	0.0998364	0.0636948	0.621808
ENSMUSG00000021280.9	Exoc3l4	12.2151	-0.0197506	0.0991196	0.0640828	0.621827
ENSMUSG00000051412.6	Vamp7	1140.31	-0.095487	0.140543	0.0641454	0.621984
ENSMUSG00000024248.14	Cox7a2l	7165.04	0.0735741	0.128234	0.0642183	0.622326
ENSMUSG00000035798.14	Zdhhc17	610.9	-0.0830437	0.13477	0.064262	0.622479
ENSMUSG00000000838.17	Fmr1	702.254	-0.0854008	0.13484	0.0693514	0.622948
ENSMUSG00000001039.12	B9d1	472.151	0.0725189	0.127105	0.0668408	0.622948
ENSMUSG00000001403.13	Ube2c	29.15	-0.0365913	0.104981	0.0653963	0.622948
ENSMUSG00000002043.17	Trappc6a	425.715	0.0659954	0.122607	0.0664124	0.622948
ENSMUSG00000004667.18	Polr2e	1170.76	0.0787287	0.130324	0.0691615	0.622948
ENSMUSG00000005575.16	Ube2m	862.4	0.0908118	0.137386	0.0687295	0.622948
ENSMUSG00000007338.10	Mrpl49	556.759	0.0992437	0.141185	0.0674562	0.622948
ENSMUSG00000008682.13	Rpl10	18032.9	0.0923467	0.139529	0.0664204	0.622948
ENSMUSG00000008958.14	Vps72	641.9	0.10622	0.14077	0.0665914	0.622948
ENSMUSG00000014769.10	Psmb1	3073.15	0.0906037	0.143674	0.0647008	0.622948
ENSMUSG00000015094.16	Npdc1	2357.47	0.0744926	0.128331	0.0681621	0.622948
ENSMUSG00000015222.18	Map2	3535	-0.0903456	0.138595	0.0701651	0.622948
ENSMUSG00000017778.14	Cox7c	2964.7	0.0904253	0.140811	0.0650724	0.622948
ENSMUSG00000018848.4	Rars	1314.49	0.103275	0.139656	0.0687745	0.622948
ENSMUSG00000019256.17	Ahr	37.9536	-0.0458194	0.109596	0.0652682	0.622948
ENSMUSG00000020135.13	Apc2	31.0858	-0.041226	0.10711	0.0683542	0.622948
ENSMUSG00000020288.13	Ahsa2	498.851	-0.102199	0.142611	0.0649611	0.622948
ENSMUSG00000020290.14	Xpo1	1085.72	-0.0942759	0.138545	0.0691461	0.622948
ENSMUSG00000020300.14	Cpeb4	894.253	-0.0664216	0.122892	0.0652108	0.622948
ENSMUSG00000020609.14	Apob	6.45459	-0.0197773	0.0991153	0.0658994	0.622948
ENSMUSG00000020940.13	Efcab15	235.231	0.0582358	0.117088	0.0670759	0.622948
ENSMUSG00000021124.13	Vti1b	2246.97	0.0989798	0.141269	0.0650857	0.622948
ENSMUSG00000021277.16	Traf3	701.389	-0.0849989	0.135534	0.0659848	0.622948
ENSMUSG00000021427.10	Ssr1	6782.2	-0.0672705	0.118335	0.0696982	0.622948
ENSMUSG00000021589.13	Rhobtb3	404.467	-0.0745876	0.12835	0.0667178	0.622948
ENSMUSG00000021606.8	Ndufs6	1910.15	0.0670381	0.122937	0.0665748	0.622948
ENSMUSG00000021709.14	Erbin	1112.04	-0.0632663	0.120267	0.0687647	0.622948
ENSMUSG00000021775.11	Nr1d2	1187.6	-0.0905446	0.138071	0.0677582	0.622948
ENSMUSG00000022193.7	Psmb5	2020.05	0.091305	0.138312	0.0707531	0.622948
ENSMUSG00000022204.9	Ngdn	738.195	0.0961612	0.141912	0.0646487	0.622948
ENSMUSG00000022386.12	Trmu	289.678	0.0681035	0.123405	0.069927	0.622948
ENSMUSG00000022437.7	Samm50	1800.71	0.101676	0.141237	0.0683904	0.622948
ENSMUSG00000022516.10	Nudt16l1	1061.85	0.097447	0.141243	0.0665942	0.622948
ENSMUSG00000022537.18	Tmem44	6.12213	-0.019927	0.0991643	0.0665191	0.622948
ENSMUSG00000022550.18	Adck5	395.513	0.0838096	0.13407	0.0689733	0.622948
ENSMUSG00000022641.15	Bbx	1038.24	-0.086755	0.136064	0.0667619	0.622948
ENSMUSG00000022788.16	Fgd4	411.859	-0.0738919	0.127665	0.0669862	0.622948
ENSMUSG00000024766.15	Lipo3	658.685	-0.0886783	0.137886	0.0650604	0.622948
ENSMUSG00000024767.11	Otub1	1250.9	0.101624	0.139123	0.0695125	0.622948
ENSMUSG00000024811.11	Tnks2	2282.32	-0.0714731	0.125959	0.0690609	0.622948
ENSMUSG00000024924.14	Vldlr	758.182	-0.0903091	0.138927	0.0645816	0.622948
ENSMUSG00000025158.7	Rfng	390.934	0.101458	0.142597	0.0661423	0.622948
ENSMUSG00000025393.12	Atp5b	14458.4	0.0871462	0.135923	0.0689695	0.622948
ENSMUSG00000025574.13	Tk1	9.63669	-0.023065	0.100004	0.070105	0.622948
ENSMUSG00000025860.15	Xiap	551.993	-0.07119	0.125727	0.066932	0.622948
ENSMUSG00000025932.14	Eya1	209.115	-0.0797079	0.132187	0.0655783	0.622948
ENSMUSG00000026082.11	Rev1	320.425	-0.0903799	0.138006	0.0680457	0.622948
ENSMUSG00000026179.14	Pnkd	628.551	0.0884541	0.1367	0.0692409	0.622948
ENSMUSG00000026623.16	Lpgat1	1583.33	-0.0817585	0.132232	0.0699956	0.622948
ENSMUSG00000027018.11	Hat1	434.669	0.0984815	0.141653	0.0648987	0.622948
ENSMUSG00000027577.14	Chrna4	16.7808	-0.0316692	0.102891	0.0682151	0.622948
ENSMUSG00000027652.15	Ralgapb	953.478	-0.0864013	0.135393	0.0706804	0.622948
ENSMUSG00000027951.16	Adar	644.717	-0.0845996	0.134036	0.069311	0.622948
ENSMUSG00000028175.15	Depdc1a	6.10178	-0.0202496	0.0992358	0.0688174	0.622948
ENSMUSG00000028416.12	Bag1	2808.97	0.077898	0.131266	0.0666219	0.622948
ENSMUSG00000028461.12	Ccdc107	432.795	0.0681221	0.124152	0.0647423	0.622948
ENSMUSG00000028648.13	Ndufs5	2280.5	0.0702275	0.12576	0.0643498	0.622948
ENSMUSG00000029066.12	Mrpl20	930.812	0.0763335	0.127416	0.0705908	0.622948
ENSMUSG00000029093.14	Sorcs2	350.32	-0.0605297	0.118531	0.0673167	0.622948
ENSMUSG00000029563.16	Foxp2	109.472	0.0749163	0.127926	0.0703762	0.622948
ENSMUSG00000029571.14	Tmem106b	1904.64	-0.0839585	0.137789	0.0667776	0.622948
ENSMUSG00000029651.16	Mtus2	90.5486	0.0450488	0.10909	0.0680976	0.622948
ENSMUSG00000029669.14	Tspan12	239.104	-0.0609295	0.1185	0.0707228	0.622948
ENSMUSG00000029725.10	Ppp1r35	312.937	0.0561149	0.115862	0.0646034	0.622948
ENSMUSG00000031278.12	Acsl4	671.102	-0.0886201	0.13555	0.0706147	0.622948
ENSMUSG00000031371.14	Haus7	261.649	0.0550917	0.115167	0.0647057	0.622948
ENSMUSG00000031465.6	Angpt2	89.8937	0.0585213	0.11716	0.0679807	0.622948
ENSMUSG00000031683.16	Lsm6	1710.11	0.073451	0.127529	0.0673884	0.622948
ENSMUSG00000031901.12	Dus2	243.879	0.0824237	0.132532	0.0695436	0.622948
ENSMUSG00000032012.9	Nectin1	237.376	-0.0907758	0.138895	0.0653161	0.622948
ENSMUSG00000032185.15	Carm1	453.043	-0.0946576	0.138853	0.0689152	0.622948
ENSMUSG00000032215.15	Rsl24d1	509.628	0.0885155	0.136473	0.0690864	0.622948
ENSMUSG00000032403.8	2300009A05Rik	370.542	0.0763914	0.128907	0.0702409	0.622948
ENSMUSG00000033365.14	Ipo13	308.214	0.0914838	0.138125	0.0682724	0.622948
ENSMUSG00000033475.15	Tomm6	1654.78	0.0767898	0.130405	0.0645418	0.622948
ENSMUSG00000033739.8	Fkbpl	284.543	0.0683943	0.124258	0.0657504	0.622948
ENSMUSG00000033940.8	Brk1	2324.59	0.0921113	0.137509	0.0705818	0.622948
ENSMUSG00000034194.17	R3hcc1	461.486	0.097783	0.14103	0.0669145	0.622948
ENSMUSG00000034329.16	Brip1	9.32838	-0.0198678	0.0991157	0.0685618	0.622948
ENSMUSG00000035266.16	Helq	297.953	-0.0842206	0.134892	0.0656977	0.622948
ENSMUSG00000036432.8	Siah2	836.181	0.0657102	0.122075	0.0675218	0.622948
ENSMUSG00000036499.9	Eea1	906.694	-0.0756202	0.128002	0.0705517	0.622948
ENSMUSG00000036748.16	Cuedc2	844.681	0.0749824	0.12882	0.0657401	0.622948
ENSMUSG00000036820.12	Amdhd2	283.586	0.0731942	0.127516	0.0663867	0.622948
ENSMUSG00000036845.12	Lin37	297.051	0.0885309	0.137692	0.0658579	0.622948
ENSMUSG00000037461.10	Ints7	382.256	-0.095263	0.141414	0.0646438	0.622948
ENSMUSG00000037474.13	Dtl	23.9426	-0.0371481	0.105135	0.0696221	0.622948
ENSMUSG00000037533.20	Rapgef6	351.532	-0.0782161	0.130318	0.0691371	0.622948
ENSMUSG00000037541.21	Shank2	50.985	-0.0424385	0.107728	0.0660251	0.622948
ENSMUSG00000038291.16	Snx25	387.337	-0.100837	0.142941	0.0662352	0.622948
ENSMUSG00000038374.10	Rbm8a	1525.34	0.0676542	0.123148	0.0701231	0.622948
ENSMUSG00000038812.16	Trmt112	1210.55	0.0949703	0.14099	0.066558	0.622948
ENSMUSG00000039252.11	Lgi2	359.629	-0.0894251	0.138362	0.0650928	0.622948
ENSMUSG00000039262.16	Prrc2b	3203.95	-0.0790086	0.135205	0.0682074	0.622948
ENSMUSG00000039395.8	Mreg	420.112	-0.102596	0.140646	0.0672201	0.622948
ENSMUSG00000039809.10	Gabbr2	359.357	-0.0572831	0.116526	0.0654672	0.622948
ENSMUSG00000040521.11	Tsfm	440.025	0.0789825	0.130558	0.0697612	0.622948
ENSMUSG00000041075.8	Fzd7	123.77	-0.0658952	0.122443	0.0650631	0.622948
ENSMUSG00000041360.8	Pum3	798.574	0.0867916	0.135065	0.0703013	0.622948
ENSMUSG00000041453.12	Rpl21	6927.66	0.0691257	0.125294	0.0680791	0.622948
ENSMUSG00000041697.8	Cox6a1	2654.34	0.0832191	0.132819	0.0691397	0.622948
ENSMUSG00000042138.8	Msantd2	171.818	-0.0730177	0.127255	0.0664028	0.622948
ENSMUSG00000042616.8	Oscp1	249.724	0.0816336	0.132612	0.0689128	0.622948
ENSMUSG00000042625.16	Safb2	2176.74	0.0750793	0.128601	0.0684282	0.622948
ENSMUSG00000044139.12	Prss53	21751.8	0.123524	0.150048	0.0693377	0.622948
ENSMUSG00000044934.13	Zfp367	284.82	-0.0892953	0.138338	0.0648281	0.622948
ENSMUSG00000045205.16	Dpy19l4	570.445	-0.0825798	0.134214	0.0649203	0.622948
ENSMUSG00000045967.11	Gpr158	1487.64	-0.0706516	0.125355	0.0690834	0.622948
ENSMUSG00000046034.8	Otulin	674.437	0.0861412	0.134522	0.0704433	0.622948
ENSMUSG00000047675.15	Rps8	9863.5	0.0674923	0.122535	0.0697866	0.622948
ENSMUSG00000048154.17	Kmt2d	669.541	-0.0476447	0.110495	0.0685031	0.622948
ENSMUSG00000048164.9	Gm7204	10.3271	-0.0245664	0.100434	0.0670454	0.622948
ENSMUSG00000048758.14	Rpl29	3584	0.0825756	0.136757	0.0659408	0.622948
ENSMUSG00000049357.11	Brd8dc	17.5583	0.0272058	0.101303	0.0668293	0.622948
ENSMUSG00000049734.9	Trex1	43.4482	0.0463729	0.109877	0.0657065	0.622948
ENSMUSG00000050538.8	B230217C12Rik	272.43	-0.0880919	0.13666	0.0675138	0.622948
ENSMUSG00000051735.7	Rinl	34.6757	-0.0345259	0.103965	0.0706242	0.622948
ENSMUSG00000052299.9	Ltn1	662.826	-0.0710881	0.125677	0.0675929	0.622948
ENSMUSG00000053740.8	Gm6457	17.8432	-0.0331618	0.103458	0.069528	0.622948
ENSMUSG00000053950.10	Adnp2	348.319	-0.0996544	0.1418	0.0652304	0.622948
ENSMUSG00000056493.9	Foxk1	366.717	-0.0612934	0.118783	0.0702942	0.622948
ENSMUSG00000056895.4	H2bu2	236.922	-0.0529879	0.113567	0.0690804	0.622948
ENSMUSG00000059534.8	Uqcr10	1767.96	0.0703466	0.124448	0.0681803	0.622948
ENSMUSG00000059714.13	Flot1	888.057	0.0870881	0.136692	0.0669845	0.622948
ENSMUSG00000060550.16	H2-Q7	13.7903	-0.0283186	0.101635	0.0689543	0.622948
ENSMUSG00000061911.15	Myt1l	740.743	-0.0914423	0.137442	0.0702122	0.622948
ENSMUSG00000063882.12	Uqcrh	2890.28	0.0671167	0.123444	0.0657912	0.622948
ENSMUSG00000064210.7	Ano6	962.648	-0.0886998	0.141272	0.06719	0.622948
ENSMUSG00000066233.6	Tmem42	458.477	0.0832339	0.133741	0.0682004	0.622948
ENSMUSG00000067121.2	Gm7027	203.234	0.0624762	0.119677	0.0694833	0.622948
ENSMUSG00000067995.4	Gtf2f2	620.797	0.0948855	0.135875	0.0685212	0.622948
ENSMUSG00000068196.5	Col8a1	12.319	-0.0262047	0.100929	0.0706257	0.622948
ENSMUSG00000069272.6	H2ac8	8.66846	0.0244669	0.100399	0.0698257	0.622948
ENSMUSG00000074357.3	AA386476	6.83795	-0.0199193	0.0991607	0.0691577	0.622948
ENSMUSG00000074582.10	Arfgef2	1222.89	-0.0695959	0.124253	0.0662563	0.622948
ENSMUSG00000074649.6	BC029722	959.491	0.0841711	0.133356	0.0705868	0.622948
ENSMUSG00000074733.14	Zfp950	879.495	-0.0990235	0.138731	0.0703137	0.622948
ENSMUSG00000075702.9	Selenom	3787	0.079571	0.132438	0.064662	0.622948
ENSMUSG00000075705.12	Msrb1	375.785	0.081336	0.132795	0.067562	0.622948
ENSMUSG00000078813.3	Leng1	316.113	0.0806493	0.131574	0.0702855	0.622948
ENSMUSG00000082064.3	Rpl5-ps2	22.5329	0.0317242	0.102936	0.0669967	0.622948
ENSMUSG00000083477.2	Gm5555	57.5021	0.0617082	0.119588	0.0648017	0.622948
ENSMUSG00000087094.1	Gm13093	7.0155	-0.0211793	0.099478	0.0675226	0.622948
ENSMUSG00000089996.6	Tmsb15b2	1708.63	0.0738403	0.127653	0.0681305	0.622948
ENSMUSG00000092035.8	Peg10	140.673	-0.0570736	0.116491	0.0646456	0.622948
ENSMUSG00000097274.2	Gm47512	15.7509	-0.0296666	0.102086	0.0703345	0.622948
ENSMUSG00000099083.7	Atf7	387.119	0.0842527	0.134571	0.0669081	0.622948
ENSMUSG00000102805.5	Gm37240	23.0169	-0.033015	0.103459	0.0664799	0.622948
ENSMUSG00000105879.1	Gm6204	271.276	0.0668935	0.122818	0.0692578	0.622948
ENSMUSG00000107383.1	Gm4366	877.413	0.0888426	0.137187	0.0681359	0.622948
ENSMUSG00000110086.1	Gm45623	18.6826	-0.0353243	0.104342	0.0702194	0.622948
ENSMUSG00000113440.1	Gm46404	100.759	-0.0614307	0.11906	0.0670755	0.622948
ENSMUSG00000117039.1	Gm32358	14.658	-0.0315684	0.102803	0.0703502	0.622948
ENSMUSG00000027359.16	Slc27a2	13.729	-0.0307119	0.102477	0.0708583	0.623412
ENSMUSG00000051111.16	Sv2c	41.0512	-0.0374868	0.105241	0.0708672	0.623412
ENSMUSG00000028672.13	Hmgcl	654.504	0.0863386	0.134785	0.0709261	0.623437
ENSMUSG00000043165.7	Lor	14.0477	0.0274971	0.10134	0.0709243	0.623437
ENSMUSG00000030814.17	Bcl7c	310.51	0.0726159	0.126279	0.0709993	0.623803
ENSMUSG00000002885.14	Adgre5	45.8219	-0.0439491	0.108352	0.0711344	0.623906
ENSMUSG00000030647.8	Ndufc2	2463.43	0.101128	0.140671	0.0712011	0.623906
ENSMUSG00000108291.1	Gm44292	66.3599	0.0366247	0.104904	0.0711661	0.623906
ENSMUSG00000029027.9	Dffb	135.584	-0.0612097	0.11854	0.0712385	0.623962
ENSMUSG00000027111.16	Itga6	320.007	-0.0853128	0.1345	0.0712696	0.623988
ENSMUSG00000000378.15	Ccm2	645.746	0.102756	0.139051	0.0715169	0.624553
ENSMUSG00000020422.14	Tns3	1543.59	-0.0648181	0.120985	0.0714603	0.624553
ENSMUSG00000030922.12	Lyrm1	82.6962	0.0623907	0.119443	0.0714723	0.624553
ENSMUSG00000040557.14	Mettl27	285.291	0.0765206	0.128773	0.0714477	0.624553
ENSMUSG00000042210.17	Abhd14a	356.789	0.0893211	0.135767	0.0714869	0.624553
ENSMUSG00000020178.6	Adora2a	92.5918	0.0639006	0.120379	0.0717051	0.624847
ENSMUSG00000027115.14	Kif18a	17.6156	-0.0320931	0.102991	0.0716426	0.624847
ENSMUSG00000028613.15	Lrp8	242.919	0.0671039	0.12247	0.0719574	0.624847
ENSMUSG00000038664.16	Herc1	1345.04	-0.0796742	0.126368	0.0719039	0.624847
ENSMUSG00000049299.14	Trappc1	911.372	0.0856207	0.133546	0.0717761	0.624847
ENSMUSG00000050967.5	Creg2	98.9685	-0.0621611	0.119204	0.0719812	0.624847
ENSMUSG00000052387.16	Trpm3	350.737	-0.0584288	0.116802	0.0718713	0.624847
ENSMUSG00000053121.4	Gm5129	19.8831	-0.0352399	0.104238	0.0719864	0.624847
ENSMUSG00000093916.2	Gm379	173.459	0.0435435	0.108211	0.0719065	0.624847
ENSMUSG00000095123.1	Gm21781	82.948	-0.0566039	0.115677	0.0717052	0.624847
ENSMUSG00000005983.15	1700037C18Rik	197.383	0.060738	0.118274	0.0721058	0.624935
ENSMUSG00000006527.16	Sfmbt1	772.324	-0.075333	0.128025	0.0722995	0.624935
ENSMUSG00000006567.11	Atp7b	20.6721	-0.0362197	0.104689	0.0723183	0.624935
ENSMUSG00000015542.17	Nat9	687.114	0.0703126	0.12484	0.0722663	0.624935
ENSMUSG00000024610.15	Cd74	46.4434	-0.0381756	0.105582	0.0724848	0.624935
ENSMUSG00000026589.14	Sec16b	673.18	-0.0774824	0.12877	0.0722779	0.624935
ENSMUSG00000028630.9	Dyrk2	997.495	-0.0835706	0.13265	0.0723454	0.624935
ENSMUSG00000029176.13	Anapc4	1711.43	0.0699331	0.126045	0.0724312	0.624935
ENSMUSG00000031284.16	Pak3	2939.51	-0.0609205	0.115084	0.0725308	0.624935
ENSMUSG00000034813.18	Grip1	272.765	-0.0869409	0.134211	0.0722931	0.624935
ENSMUSG00000040734.14	Ppp1r13l	101.237	0.059824	0.117695	0.0723478	0.624935
ENSMUSG00000044857.8	Lemd2	1029.17	0.100964	0.137735	0.0721263	0.624935
ENSMUSG00000115624.1	Gm49204	9.29423	-0.0251406	0.100577	0.0722363	0.624935
ENSMUSG00000007613.15	Tgfbr1	807.473	-0.0787138	0.12997	0.0725971	0.625263
ENSMUSG00000029569.9	Tmem168	404.91	-0.0988936	0.137119	0.0726939	0.625612
ENSMUSG00000054509.7	Parp4	242.57	0.0555221	0.114902	0.0726826	0.625612
ENSMUSG00000021983.16	Atp8a2	201.22	-0.0488498	0.110987	0.0727757	0.626017
ENSMUSG00000044211.9	Gm7887	110.933	-0.0427049	0.107732	0.0727973	0.626017
ENSMUSG00000021764.8	Ndufs4	1118.87	0.0758387	0.127159	0.072902	0.62619
ENSMUSG00000063445.14	Nmral1	442.277	0.0834643	0.129407	0.0729349	0.626231
ENSMUSG00000000305.12	Cdh4	178.158	-0.0800876	0.130099	0.0738343	0.626397
ENSMUSG00000001768.16	Rin2	253.867	-0.0858425	0.133502	0.0730273	0.626397
ENSMUSG00000001794.13	Capns1	3159.65	0.0984422	0.136266	0.0740095	0.626397
ENSMUSG00000005397.8	Nid1	19.5208	-0.0334583	0.103508	0.0742525	0.626397
ENSMUSG00000007892.8	Rplp1	13967.8	0.067865	0.122919	0.0732149	0.626397
ENSMUSG00000021027.17	Ralgapa1	836.564	-0.0622653	0.119068	0.0742749	0.626397
ENSMUSG00000022560.9	Slc52a2	267.854	0.0875021	0.134129	0.0740095	0.626397
ENSMUSG00000024095.15	Hnrnpll	704.23	-0.0877805	0.133983	0.0736921	0.626397
ENSMUSG00000026578.6	Ccdc181	784.796	0.0899794	0.13554	0.0739667	0.626397
ENSMUSG00000027087.11	Itgav	1605.73	0.0448161	0.108842	0.0730613	0.626397
ENSMUSG00000027581.12	Stmn3	605.968	0.08796	0.134708	0.0736506	0.626397
ENSMUSG00000028393.10	Alad	342.941	0.076132	0.128124	0.0740721	0.626397
ENSMUSG00000028495.14	Rps6	11591.3	0.0804738	0.133822	0.0732427	0.626397
ENSMUSG00000028636.14	Ppcs	325.408	0.0664704	0.121939	0.0732818	0.626397
ENSMUSG00000028676.17	Srsf10	1247.08	-0.0956521	0.135874	0.0734284	0.626397
ENSMUSG00000029787.10	Avl9	1060.74	-0.0714851	0.125403	0.0729915	0.626397
ENSMUSG00000030621.17	Me3	132.797	0.0738289	0.126695	0.0731047	0.626397
ENSMUSG00000030929.17	Eri2	147.441	-0.0744461	0.126999	0.0735203	0.626397
ENSMUSG00000041375.18	Ccdc9	710.386	0.0858684	0.133419	0.0742791	0.626397
ENSMUSG00000041997.16	Tlk1	1573.13	-0.0900081	0.134903	0.0737805	0.626397
ENSMUSG00000042408.13	Zmym6	379.179	-0.076787	0.128382	0.0733978	0.626397
ENSMUSG00000045348.16	Nyap1	146.448	-0.0654848	0.121125	0.0742665	0.626397
ENSMUSG00000051517.14	Arhgef39	6.38129	-0.0190041	0.098891	0.0741196	0.626397
[truncated: 13,154 more rows]

## Sheet: ESM Table 4
ESM Table 4. Gene expression counts in Dpy30-WT and Dpy30-KO beta cells 45 days after tamoxifen administration in each replicate.
geneID	geneSymbol	WT45_1	WT45_2	WT45_3	KO45_1	KO45_2	KO45_3
ENSMUSG00000000001.4	Gnai3	2784.25	2291.38	2326.71	2598.86	2176.54	2915.9
ENSMUSG00000000028.15	Cdc45	89.3002	64.5731	95.8221	113.783	100.025	122.491
ENSMUSG00000000037.17	Scml2	41.5006	17.6593	9.21114	58.8755	17.9454	13.7594
ENSMUSG00000000056.7	Narf	177.047	240.94	233.506	246.128	259.473	219.679
ENSMUSG00000000058.6	Cav2	28.4633	25.5185	16.8586	30.6614	40.7477	39.7917
ENSMUSG00000000078.7	Klf6	825.955	3887.84	982.25	1239.76	410.334	2307.85
ENSMUSG00000000085.16	Scmh1	673.884	585.882	478.141	656.679	660.613	542.991
ENSMUSG00000000088.7	Cox5a	632.825	488.849	678.826	864.124	1205.5	1203.57
ENSMUSG00000000126.11	Wnt9a	21.801	29.1549	24.3853	3.81243	6.28207	4.85767
ENSMUSG00000000127.15	Fer	374.093	372.9	314.154	427.881	408.195	456.566
ENSMUSG00000000131.15	Xpo6	814.42	1044.7	975.031	1096.17	758.799	817.341
ENSMUSG00000000134.17	Tfe3	651.864	787.438	774.411	798.253	824.365	841.322
ENSMUSG00000000142.15	Axin2	135.605	262.815	149.217	83.5107	68.0767	158.662
ENSMUSG00000000148.17	Brat1	312.876	304.573	353.616	332.606	360.48	299.033
ENSMUSG00000000149.10	Gna12	697.288	717.96	826.383	880.312	1062.06	856.953
ENSMUSG00000000154.16	Slc22a18	17.7882	21.823	30.9885	12.7611	21.8495	16.4153
ENSMUSG00000000159.16	Igsf5	323.634	302.518	327.24	195.867	240.427	211.195
ENSMUSG00000000167.14	Pih1d2	74.2508	82.24	105.766	99.8159	103.927	91.8174
ENSMUSG00000000168.9	Dlat	1214.53	1075.73	1153.73	1593.63	1811.26	1900.68
ENSMUSG00000000171.5	Sdhd	2227.29	1734.66	2329.27	2338.61	2894.57	2674.35
ENSMUSG00000000184.12	Ccnd2	23865.4	22035.6	22972.9	27610.3	34150.1	32110.5
ENSMUSG00000000194.13	Gpr107	1394.3	1282.61	1638.12	1472.11	1509.11	1392.22
ENSMUSG00000000197.8	Nalcn	834.067	960.549	779.766	847.943	603.279	597.734
ENSMUSG00000000202.9	Btbd17	332.069	380.997	412.954	316.759	388.579	339.733
ENSMUSG00000000214.11	Th	548.174	454.523	566.239	407.003	444.116	351.906
ENSMUSG00000000215.11	Ins2	3.46376e+06	3.62594e+06	4.11775e+06	2.63256e+06	3.26163e+06	2.70319e+06
ENSMUSG00000000216.8	Scnn1g	284.674	163.456	229.41	182.874	175.51	98.3966
ENSMUSG00000000253.13	Gmpr	1862.43	1645.72	2004.81	1869.65	2451.85	1994.32
ENSMUSG00000000263.15	Glra1	11.9038	8.38159	6.07853	4.56294	2.64842	4.791
ENSMUSG00000000266.11	Mid2	1603.67	1106.77	882.442	1550.74	1079.61	1163.79
ENSMUSG00000000275.16	Trim25	1628.27	1616.35	1666.88	1554.03	1268.73	1248.46
ENSMUSG00000000276.11	Dgke	1916.61	1522.97	1236.51	2277.47	1535.75	1645.67
ENSMUSG00000000278.10	Scpep1	1803.21	1393.73	1802.18	1554.68	1974.13	1882.93
ENSMUSG00000000282.12	Mnt	541.203	838.166	700.853	562.304	646.203	586.782
ENSMUSG00000000295.13	Hddc2	125.244	85.1062	126.541	188.882	210.519	205.615
ENSMUSG00000000296.8	Tpd52l1	285.462	203.18	246.312	358.487	346.823	348.553
ENSMUSG00000000301.16	Pemt	74.0203	37.3445	46.6356	84.9967	116.975	75.4499
ENSMUSG00000000303.12	Cdh1	6982.83	6845.88	7820.16	5432.43	6297.24	6278.74
ENSMUSG00000000305.12	Cdh4	240.542	341.12	302.993	236.797	223.586	198.389
ENSMUSG00000000308.14	Ckmt1	596.842	504.809	656.958	556.377	747.932	744.531
ENSMUSG00000000317.11	Bcl6b	587.717	373.349	631.487	376.914	614.286	413.866
ENSMUSG00000000325.16	Arvcf	326.38	486.75	464.291	332.626	398.607	306.739
ENSMUSG00000000326.13	Comt	1717.42	1533.11	1954.52	1832.51	1996.1	2303.4
ENSMUSG00000000339.14	Rtca	331.241	306.28	367.913	461.475	434.885	483.643
ENSMUSG00000000340.10	Dbt	321.725	312.693	252.596	370.456	271.951	247.349
ENSMUSG00000000346.9	Dazap2	2631.59	2563.56	2977.96	2556	2833.72	2737.99
ENSMUSG00000000355.13	Mcts1	439.467	445.726	372.876	412.675	376.297	380.315
ENSMUSG00000000374.8	Trappc10	1302.16	1322.51	1623.5	1438.14	1304.07	1392.62
ENSMUSG00000000378.15	Ccm2	632.673	576.715	596.626	641.618	776.83	702.581
ENSMUSG00000000384.15	Tbrg4	400.018	397.667	393.917	474.39	462.702	446.117
ENSMUSG00000000385.8	Tmprss2	326.394	348.318	458.104	285.694	330.674	294.034
ENSMUSG00000000386.16	Mx1	31.4964	30.2796	27.2017	2.96566	8.12705	2.90947
ENSMUSG00000000394.15	Gcg	189633	294068	294267	122495	173195	117315
ENSMUSG00000000399.10	Ndufa9	1169.01	1090.82	1290.09	1603.73	2118.57	1998.26
ENSMUSG00000000409.14	Lck	3.00579	15.6142	9.71401	3.71506	7.31562	11.1517
ENSMUSG00000000416.16	Cttnbp2	1198.04	836.713	689.094	868.92	664.717	659.59
ENSMUSG00000000420.15	Galnt1	2309.43	1989.41	1946.37	2235.65	1814.68	2175.72
ENSMUSG00000000439.9	Mkrn2	666.389	435.688	508.391	557.818	947.62	716.251
ENSMUSG00000000440.12	Pparg	205.499	147.474	218.739	295.046	449.427	487.64
ENSMUSG00000000441.17	Raf1	931.281	1043.19	1055	996.682	1071.11	895.134
ENSMUSG00000000486.13	2022-09-01	10.6943	13.5014	9.31233	11.5705	11.1593	4.54252
ENSMUSG00000000489.7	Pdgfb	14.8926	45.3467	38.6902	6.77969	8.7494	20.722
ENSMUSG00000000531.5	Grasp	116.987	101.67	104.076	180.038	169.385	182.043
ENSMUSG00000000532.11	Acvr1b	761.318	836.305	852.484	622.145	498.772	529.843
ENSMUSG00000000538.18	Tom1l2	1867.34	2168.97	2243.01	1827.65	1928.76	1606.27
ENSMUSG00000000544.14	Gpa33	121.601	175.541	145.998	86.7207	102.532	92.0277
ENSMUSG00000000552.10	Zfp385a	30.6692	48.1619	50.535	19.9633	15.4696	15.6156
ENSMUSG00000000561.14	Wdr77	782.744	682.73	844.519	1145.74	1143.14	1039.4
ENSMUSG00000000562.5	Adora3	19.4075	18.5148	33.9218	9.42545	11.9343	5.86666
ENSMUSG00000000563.17	Atp5pb	3270.2	2547.74	3276.79	3552.29	4569.31	4718.92
ENSMUSG00000000567.5	Sox9	18.3179	42.9027	24.351	14.6615	16.0836	10.2253
ENSMUSG00000000568.15	Hnrnpd	1950.44	2088.55	1797.27	1881.55	1650.1	1823.34
ENSMUSG00000000579.14	Dynlt1c	307.048	469.747	363.479	275.523	291.148	248.454
ENSMUSG00000000581.8	C1d	778.722	622.78	650.899	814.192	836.454	1057.69
ENSMUSG00000000594.7	Gm2a	611.372	567.401	659.684	793.34	1215.25	989.766
ENSMUSG00000000600.15	Krit1	1011.75	886.297	694.583	1053.64	721.261	733.031
ENSMUSG00000000605.9	Clcn4	1821.04	1790.84	1674.88	1998.41	1588.06	1867.44
ENSMUSG00000000627.15	Sema4f	39.2176	49.1304	46.7761	28.9886	31.154	31.326
ENSMUSG00000000631.20	Myo18a	2666.34	2705.86	3148.32	2504.09	2380.33	2670.63
ENSMUSG00000000686.11	Abhd15	935.155	858.734	1057.33	1091.07	909.811	993.094
ENSMUSG00000000708.14	Kat2b	1647.28	1347.55	1402.83	2221.35	1335.59	1482.95
ENSMUSG00000000711.3	Rab5b	2718.86	2623.07	3108.66	2954.79	4067.83	3630.71
ENSMUSG00000000732.9	Icosl	12.7679	14.6644	6.98027	9.52249	7.67404	10.0723
ENSMUSG00000000738.18	Spg7	1159.97	1146.2	1229.29	1498.96	1986.73	1645.77
ENSMUSG00000000740.12	Rpl13	4823.43	4183.22	4922.23	6081.3	7680.41	7412.56
ENSMUSG00000000743.9	Chmp1a	1806.96	1405.09	1684.32	1897.44	2437.26	2009.77
ENSMUSG00000000751.13	Rpa1	2247.48	2074.79	2586.58	2477.37	2675.56	2596.28
ENSMUSG00000000759.14	Tubgcp3	716.151	754.427	710.067	889.814	706.459	703.013
ENSMUSG00000000776.13	Polr3d	661.432	588.893	698.113	739.151	762.494	770.336
ENSMUSG00000000787.12	Ddx3x	9073.03	9371.37	6484.99	7671.29	5590.96	7702.96
ENSMUSG00000000794.9	Kcnn3	2137.35	1440.81	1129.46	2789.49	1831.65	1822.97
ENSMUSG00000000804.14	Usp32	900.616	907.925	677.291	916.258	639.201	863.657
ENSMUSG00000000811.13	Txnrd3	92.5773	84.6191	85.2956	223.928	257.828	200.312
ENSMUSG00000000823.16	Zfp512b	1306.89	1789.12	1302.77	1192.58	792.424	657.35
ENSMUSG00000000826.16	Dnajc5	2579.45	2752.15	2912.33	2824.96	3171.55	3352.81
ENSMUSG00000000827.18	Tpd52l2	941.845	881.234	938.293	955.481	1267.92	1349.75
ENSMUSG00000000838.17	Fmr1	1270.15	1042.98	767.586	1277.82	738.981	868.392
ENSMUSG00000000861.15	Bcl11a	150.346	181.982	145.274	173.693	116.336	141.704
ENSMUSG00000000876.11	Pxmp4	334.023	276.961	311.137	302.69	258.651	232.788
ENSMUSG00000000881.12	Dlg3	1209.42	1141.85	1223.83	1099.3	1008.8	1110.51
ENSMUSG00000000884.17	Gnb1l	75.3771	73.3365	77.121	184.387	239.308	272.741
ENSMUSG00000000902.13	Smarcb1	615.97	555.334	673.313	817.934	1111.86	943.302
ENSMUSG00000000915.15	Hip1r	2739.73	3188.43	3893.57	2768.79	3920.01	3384.17
ENSMUSG00000000916.15	Nsun5	165.228	177.432	225.759	272.094	287.44	288.021
ENSMUSG00000000934.9	Top1mt	30.1597	32.4603	40.1589	8.12486	18.8179	10.2273
ENSMUSG00000000948.16	Gm38393	97.8426	117.702	51.4211	72.3585	25.4393	44.9096
ENSMUSG00000000959.7	Oxa1l	537.42	405.277	549.115	612.36	686.551	585.938
ENSMUSG00000000976.13	Heatr6	459.614	504.391	455.251	439.371	422.164	476.222
ENSMUSG00000001016.12	Ilf2	1022.95	1098.49	1215.76	1080.75	1257.5	1318.81
ENSMUSG00000001017.15	Chtop	2846.88	2462.37	3006.54	2854.78	3236.87	3225.99
ENSMUSG00000001018.15	Snapin	629.166	585.221	620.127	806.706	850.202	726.243
ENSMUSG00000001020.8	S100a4	88.0333	72.2576	115.231	323.777	353.763	331.359
ENSMUSG00000001025.8	S100a6	98.0873	53.2146	72.45	94.6366	104.1	127.755
ENSMUSG00000001034.17	Mapk7	200.431	244.348	224.914	242.569	250.755	247.276
ENSMUSG00000001036.17	Epn2	563.797	646.249	646.143	617.615	558.677	508.833
ENSMUSG00000001039.12	B9d1	301.496	241.594	349.464	387.461	476.087	500.041
ENSMUSG00000001052.15	Sec24b	802.089	906.268	768.403	877.891	588.612	520.735
ENSMUSG00000001053.15	N4bp3	80.3377	71.0152	51.5616	33.5992	59.9268	30.2482
ENSMUSG00000001054.9	Rmnd5b	403.89	424.676	460.407	422.913	440.657	429.225
ENSMUSG00000001056.3	Nhp2	162.17	152.414	170.228	317.153	466.483	506.01
ENSMUSG00000001062.18	Vps9d1	383.032	480.711	356.043	411.454	374.655	307.934
ENSMUSG00000001065.15	Zfp276	284.886	412.156	416.179	343.007	348.208	339.057
ENSMUSG00000001082.12	Mfsd10	388.57	457.271	516.67	410.898	323.452	212.998
ENSMUSG00000001089.14	Luzp1	668.563	633.727	537.761	764.271	752.233	822.336
ENSMUSG00000001098.15	Kctd10	593.313	610.445	715.784	848.866	1047.66	1065.69
ENSMUSG00000001100.10	Poldip2	856.83	678.025	866.672	893.16	925.798	900.875
ENSMUSG00000001105.15	Ift20	1851.11	1777.21	2313.97	1511.03	2140.57	1851.15
ENSMUSG00000001120.15	Pcbp3	795.427	911.818	1056.87	884.063	1143.87	970.398
ENSMUSG00000001127.12	Araf	4288.24	4045.55	4055.32	3270.51	3192.14	3100.52
ENSMUSG00000001128.7	Cfp	31.5728	52.7918	68.2132	39.2231	31.8933	22.1997
ENSMUSG00000001134.9	Uxt	164.381	200.422	231.521	247.626	266.052	289.285
ENSMUSG00000001138.13	Cnnm3	475.807	700.558	621.833	511.2	424.488	457.211
ENSMUSG00000001143.13	Lman2l	762.249	704.39	803.268	918.574	1521.72	1338.19
ENSMUSG00000001150.7	Mcm3ap	465.335	570.667	681.299	590.692	834.232	687.238
ENSMUSG00000001151.10	Pcnt	684.765	655.867	577.036	535.58	449.509	341.402
ENSMUSG00000001156.9	Mxd1	453.919	834.654	614.24	510.069	485.295	503.566
ENSMUSG00000001157.13	Gmcl1	356.613	337.066	375.528	413.982	332.5	299.92
ENSMUSG00000001158.13	Snrnp27	613.425	555.638	710.895	672.933	1043.33	1052.92
ENSMUSG00000001166.17	Oas1c	52.9466	112.185	74.015	92.0358	100.339	115.331
ENSMUSG00000001173.15	Ocrl	2201.75	2960.37	2218.9	3384.63	2632.1	2779.54
ENSMUSG00000001175.15	Calm1	16303.5	16555.9	16549.7	22318.2	26292.7	28841.4
ENSMUSG00000001211.15	Agpat3	2323.4	2037.7	2805.47	2094.64	2511.94	2440.64
ENSMUSG00000001227.12	Sema6b	169.439	172.863	196.796	53.6144	65.9353	34.5937
ENSMUSG00000001228.14	Uhrf1	46.248	67.2312	38.2067	95.1955	62.1379	69.712
ENSMUSG00000001229.9	Dpp9	2062.74	2526.24	2403.57	1642.37	1756.67	1820.39
ENSMUSG00000001240.13	Ramp2	118.979	107.686	82.5345	88.8213	101.796	91.7662
ENSMUSG00000001247.16	Lsr	1098.61	1077.1	1333.05	1645.28	2185.07	2047.59
ENSMUSG00000001248.15	Gramd1a	1604.3	1576.71	1501.44	1699.45	1788.88	1642.71
ENSMUSG00000001249.14	Hpn	5.67349	12.3384	38.5244	8.0352	2.07627	2.46256
ENSMUSG00000001260.10	Gabrg1	28.8301	27.4388	19.4354	20.8064	11.0633	9.20788
ENSMUSG00000001270.9	Ckb	2433.48	2254.1	2873.94	7568.02	10039.5	10491.7
ENSMUSG00000001280.13	Sp1	1298.2	1474.17	1482.12	1181.04	1082.87	1224.19
ENSMUSG00000001285.12	Myg1	383.142	444.248	506.279	447.834	512.054	436.925
ENSMUSG00000001288.15	Rarg	289.547	363.812	380.849	334.143	315.332	254.77
ENSMUSG00000001289.12	Pfdn5	2364.48	1952.01	2754.13	2507.4	3346.26	3232.58
ENSMUSG00000001300.16	Efnb2	25.3507	47.6547	29.5452	10.2833	13.9052	15.4944
ENSMUSG00000001305.5	Rrp15	145.405	115.196	162.121	226.67	238.636	292.142
ENSMUSG00000001313.12	Rnd2	138.548	168.678	164.601	249.983	290.713	256.45
ENSMUSG00000001323.17	Srr	502.195	493.852	557.403	538.429	659.572	651.435
ENSMUSG00000001333.9	Sync	37.9137	44.2149	37.6095	19.5711	10.1423	25.5445
ENSMUSG00000001334.9	Fndc5	153.324	164.089	179.01	56.804	77.1288	63.9959
ENSMUSG00000001366.14	Fbxo9	1187.98	997.28	1193.32	1197.22	1279.79	1193.61
ENSMUSG00000001376.17	Vps50	904.76	875.508	812.113	985.305	1000.88	1161.02
ENSMUSG00000001380.7	Hars	772.383	663.53	890.251	910.995	1152.84	1167.87
ENSMUSG00000001383.9	Zmat2	1268.61	1408.76	1770.25	1514.87	2438.33	2261.19
ENSMUSG00000001403.13	Ube2c	56.8465	33.3988	32.0678	83.7357	49.478	60.1614
ENSMUSG00000001415.10	Smg5	1061.88	1155.13	1252.22	961.063	1118.68	1069.17
ENSMUSG00000001416.13	Cct3	1425.25	1752.07	2059.56	2340.37	3800.13	4123.28
ENSMUSG00000001418.13	Glmp	1545.92	1554.41	2088.68	1774.06	2559.72	2491.3
ENSMUSG00000001419.17	Mef2d	2126.3	2109.81	2286.75	2448.09	2380.99	2125.35
ENSMUSG00000001420.13	Tmem79	20.9867	21.86	13.5912	13.3728	12.7281	10.6226
ENSMUSG00000001424.14	Snd1	5280.02	6796.98	6924.58	5573.49	9259.03	9254.26
ENSMUSG00000001436.15	Slc19a1	133.961	138.922	149.922	191.378	186.239	161.609
ENSMUSG00000001440.5	Kpnb1	4049.29	4642.01	4477.21	3855.51	4115.7	4432.66
ENSMUSG00000001441.13	Npepps	2655.34	2931.82	2516.32	2210.38	2471.58	2505.36
ENSMUSG00000001445.10	Mrpl10	985.483	781.832	1015.17	1041.14	1217.39	1092.19
ENSMUSG00000001467.5	Cyp51	1241.71	776.541	1209.61	1105.23	1242.37	1576.97
ENSMUSG00000001472.17	Tcf25	6400.1	6415.92	7087.19	5801.57	6721.72	6178.75
ENSMUSG00000001473.7	Tubb6	113.836	214.937	98.0154	58.1862	139.443	179.563
ENSMUSG00000001482.15	Def8	1147.63	1109.38	1409.58	1136.75	1374.82	1309.09
ENSMUSG00000001493.9	Meox1	172.236	161.945	172.617	246.315	251.118	257.691
ENSMUSG00000001504.10	Irx2	134.781	218.929	229.512	180.094	141.802	135.462
ENSMUSG00000001507.16	Itga3	790.113	901.536	951.303	847.687	865.377	866.838
ENSMUSG00000001517.14	Foxm1	68.7435	57.2067	37.072	100.527	82.4308	92.912
ENSMUSG00000001518.12	Itfg2	649.943	702.29	792.735	569.337	655.964	499.835
ENSMUSG00000001521.12	Tulp3	407.414	473.034	522.98	461.939	527.354	637.516
ENSMUSG00000001524.14	Gtf2h4	135.398	181.233	206.206	250.468	334.453	311.026
ENSMUSG00000001525.10	Tubb5	1967.25	1424.47	1765.58	2728.79	4400.17	4311.35
ENSMUSG00000001542.7	Ell2	3011.87	2182.14	1663.09	2028.14	2070.74	2387.66
ENSMUSG00000001552.14	Jup	1070.96	1506.59	1243.7	1422.94	1417.25	1483.3
ENSMUSG00000001555.10	Fkbp10	4.79859	4.68962	5.59027	10.6515	3.29302	2.31776
ENSMUSG00000001558.5	Klhl10	16.6986	13.6486	29.2095	23.8839	18.6439	21.0977
ENSMUSG00000001566.9	Mnx1	626.558	620.935	937.596	441.376	449.973	490.6
ENSMUSG00000001569.10	Nom1	655.168	648.433	651.363	688.078	689.106	707.551
ENSMUSG00000001576.15	Ergic1	2713.94	2348	2805.1	2697.29	3687.01	3075.17
ENSMUSG00000001583.13	Tnk1	366.122	440.251	488.04	353.187	309.776	285.223
ENSMUSG00000001604.14	Tcea3	20.2016	14.7189	17.7265	19.0237	13.5982	14.9929
ENSMUSG00000001627.12	Ifrd1	870.455	744.2	664.641	502.216	505.8	491.521
ENSMUSG00000001630.13	Stk38l	1044.16	794.21	932.947	1795.71	1347.05	1618.96
ENSMUSG00000001632.16	Brpf1	577.384	679.202	773.471	641.578	681.796	745.441
ENSMUSG00000001642.18	Akr1b3	1115.17	1053.02	1302.4	1603.32	2111.47	1901.07
ENSMUSG00000001663.10	Gstt1	643.831	552.905	692.124	521.362	607.145	657.363
ENSMUSG00000001666.8	Ddt	487.242	399.096	445.284	594.247	766.518	742.234
ENSMUSG00000001670.13	Tat	584.417	485.691	576.013	267.95	247.96	311.916
ENSMUSG00000001672.14	Marveld3	881.149	726.776	945.569	716.401	739.793	789.139
ENSMUSG00000001674.11	Ddx18	758.476	767.874	893.62	767.228	927.82	1075.16
ENSMUSG00000001687.15	Ubl3	4722.57	4175	4562.95	4586.36	5263.49	5133.62
ENSMUSG00000001700.10	Gramd3	2577.17	2933.1	2957.76	2058.63	1853.03	2595.38
ENSMUSG00000001707.8	Eef1e1	262.664	168.965	256.729	325.098	441.791	558.772
ENSMUSG00000001729.14	Akt1	2655.52	2668.03	3465.15	2244.78	2800.23	2889.72
ENSMUSG00000001750.16	Tcirg1	96.3254	188.438	152.391	73.7722	61.0786	45.0003
ENSMUSG00000001751.9	Naglu	684.21	508.058	693.456	812.868	885.875	743.459
ENSMUSG00000001755.12	Coasy	1014.37	995.311	1139.1	1134.12	1481.21	1212.54
ENSMUSG00000001761.7	Smo	30.4443	59.2202	60.8384	27.6318	27.9346	20.4841
ENSMUSG00000001763.14	Tspan33	804.318	788.793	897.638	746.852	807.03	746.554
ENSMUSG00000001767.5	Crnkl1	772.451	695.732	628.325	846.547	811.106	936.036
ENSMUSG00000001768.16	Rin2	334.061	444.062	301.633	156.98	122.035	151.351
ENSMUSG00000001774.8	Chordc1	1458.97	1010.66	1153.34	1533.59	1455.68	1991.71
ENSMUSG00000001783.3	Rtcb	2255.94	2203.32	2857.97	2149.67	3121.48	2908.37
ENSMUSG00000001785.13	Pwp1	482.159	464.342	533.876	598.14	746.425	764.275
ENSMUSG00000001786.14	Fbxo7	601.986	543.619	644.387	543.148	726.638	663.757
ENSMUSG00000001794.13	Capns1	2505.76	2299.75	2963.69	3361.99	4860.2	4246.56
ENSMUSG00000001802.16	Lrp3	838.782	899.618	1016.15	761.404	838.119	641
ENSMUSG00000001827.12	Folr1	618.849	573.06	938.02	671.1	1135.99	777.595
ENSMUSG00000001829.17	Clpb	622.879	590.004	777.311	938.929	1484.97	1167.85
ENSMUSG00000001833.17	2022-09-07	2500.49	2247.73	1722.99	2535.44	1871.66	2205.31
ENSMUSG00000001844.10	Zdhhc4	340.46	354.88	398.494	467.876	430.513	343.456
ENSMUSG00000001847.14	Rac1	2831.33	2522.74	2735.04	2962.91	3517.44	3194.56
ENSMUSG00000001855.15	Nup214	597.61	715.449	625.579	640.333	737.371	561.316
ENSMUSG00000001891.16	Ugp2	871.782	725.622	743.486	1161.5	1020.7	1189.59
ENSMUSG00000001901.15	Kcnh6	1232.85	1239.46	984.496	900.332	562.141	498.173
ENSMUSG00000001909.16	Trmt1	495.37	513.375	568.917	755.533	679.774	723.692
ENSMUSG00000001910.5	Nacc1	1216.65	1196.88	1444.77	1426.01	1617.09	1770.56
ENSMUSG00000001911.16	Nfix	466.21	519.276	480.207	405.186	441.29	439.281
ENSMUSG00000001918.17	Slc1a5	60.5698	62.2846	65.3153	52.9274	30.6853	25.4083
ENSMUSG00000001924.15	Uba1	5890.51	5523.79	6508.27	5988.13	6791.52	6895.6
ENSMUSG00000001942.8	Siae	744.804	581.941	796.284	658.075	801.341	766.935
ENSMUSG00000001946.14	Esam	157.397	153.282	179.107	136.106	143.285	123.115
ENSMUSG00000001948.10	Spa17	195.182	190.613	232.681	264.877	338.422	345.518
ENSMUSG00000001962.8	Fam50a	592.517	613.3	681.748	750.95	984.068	1024.14
ENSMUSG00000001964.14	Emd	687.428	760.916	894.615	907.378	1186.69	1243.14
ENSMUSG00000001983.7	Taco1	200.139	141.144	213.749	227.836	246.24	303.499
ENSMUSG00000001986.16	Gria3	389.813	532.254	322.749	401.097	215.127	369.307
ENSMUSG00000001995.9	Sipa1l2	104.543	100.273	116.224	114.667	167.721	167.074
ENSMUSG00000001998.15	Ap4e1	282.493	317.962	209.519	315.343	162.964	177.525
ENSMUSG00000001999.15	Blvra	143.388	151.593	160.093	179.187	209.927	178.143
ENSMUSG00000002006.12	Pdzd4	993.798	1020.94	1178.14	1093.71	1312.04	1110.99
ENSMUSG00000002007.5	Srpk3	12.071	22.3431	16.8639	70.7897	78.259	29.0081
ENSMUSG00000002010.17	Idh3g	1864.7	1663.59	2200.92	1884.81	2485.21	2017.15
ENSMUSG00000002012.13	Pnck	114.827	217.016	206.419	51.3728	25.9218	25.1561
ENSMUSG00000002014.12	Ssr4	6034.16	4228.68	5706.45	4153.86	4944.48	3872.36
ENSMUSG00000002015.5	Bcap31	1740.81	1327.52	1744.6	1511.64	2267.68	1866.95
ENSMUSG00000002017.10	Fam98a	1514.85	1316.15	1438.64	1376.42	1411.05	1585.63
ENSMUSG00000002028.13	Kmt2a	2372.09	3619.47	2267.33	2266.21	1259.2	1178.82
ENSMUSG00000002031.13	Ift46	811.991	815.461	883.022	741.865	925.359	714.64
ENSMUSG00000002032.17	Tmem25	267.126	390.345	431.462	399.15	313.09	295.165
ENSMUSG00000002043.17	Trappc6a	284.885	227.564	273.2	255.041	336.53	289.634
ENSMUSG00000002052.6	Supt6	2472.78	3021.9	2994.64	2275.77	2334.71	2587.73
ENSMUSG00000002055.9	Spag5	65.2424	49.8804	23.1733	128.131	44.2792	89.2103
ENSMUSG00000002057.4	Foxn1	9.14111	18.7343	6.26133	32.4236	44.5555	24.5565
ENSMUSG00000002058.13	Unc119	311.5	236.088	253.564	319.125	334.219	262.385
ENSMUSG00000002059.18	Rab34	379.65	377.487	477.052	51.5775	56.8884	35.9381
ENSMUSG00000002064.10	Sdf2	1146.4	1111.6	1488.81	1160.71	1877.32	1724.48
ENSMUSG00000002068.16	Ccne1	125.1	63.7252	82.3023	141.017	174.807	100.942
ENSMUSG00000002083.13	Bbc3	123.416	237.166	159.499	156.564	126.759	118.049
ENSMUSG00000002102.15	Psmc3	1468.41	1485.55	1835.89	1678.53	2837.42	3030.96
ENSMUSG00000002103.16	Acp2	1293.26	1215.3	1394.91	1237.16	1459.29	1339.82
ENSMUSG00000002105.15	Slc39a13	702.795	743.15	706.204	616.605	575.859	374.523
ENSMUSG00000002107.18	Celf2	625.939	651.695	567.41	627.409	488.842	477.078
ENSMUSG00000002108.10	Nr1h3	174.318	165.979	242.546	70.5944	105.546	79.2043
ENSMUSG00000002109.14	Ddb2	178.255	147.657	152.672	194.382	147.617	112.926
ENSMUSG00000002129.11	Sf3a1	989.926	1047.94	1238.33	1266.95	1438.07	1505.97
ENSMUSG00000002147.18	Stat6	478.809	657.697	624.736	210.014	199.03	183.118
ENSMUSG00000002205.16	Vrk3	539.403	541.76	660.111	697.873	878.318	762.118
ENSMUSG00000002210.11	Smg9	414.6	433.62	456.496	386.358	411.333	302.213
ENSMUSG00000002221.11	Paxip1	2421.98	1985.09	1827.95	2120.94	1572.25	1438.21
ENSMUSG00000002222.14	Rmnd5a	2641.26	2991.4	2304.55	2639.34	2016.38	1927.28
ENSMUSG00000002227.15	Mov10	264.399	452.222	379.654	365.087	456.629	472.629
ENSMUSG00000002233.13	Rhoc	216.766	312.228	288.393	171.555	234.709	322.974
ENSMUSG00000002250.16	Ppard	572.084	696.418	865.601	567.157	579.022	708.67
ENSMUSG00000002257.8	Def6	46.8291	41.8215	50.8939	27.7786	30.3144	20.9174
ENSMUSG00000002265.17	Peg3	37025.6	40993.2	25675.7	23917.8	14593	14942.1
ENSMUSG00000002266.17	Zim1	1689.69	1924.71	1170.02	591.532	280.756	273.85
ENSMUSG00000002274.13	Metrn	10.2175	13.294	19.4588	19.4768	13.933	13.8182
ENSMUSG00000002279.19	Lmf1	484.089	388.067	458.823	512.839	722.564	588.577
ENSMUSG00000002280.11	Ciao3	501.16	471.728	534.36	613.701	858.038	785.806
ENSMUSG00000002297.16	Dbf4	99.7899	66.1461	66.9731	113.823	79.1505	103.995
ENSMUSG00000002307.16	Daxx	354.319	402.714	391.825	399.058	498.893	612.093
ENSMUSG00000002308.16	Cd320	237.214	160.159	244.744	416.398	514.635	479.277
ENSMUSG00000002319.16	Ipo4	1260.35	1254.6	1478.35	1295.09	1321.77	1283.62
ENSMUSG00000002320.15	Tm9sf1	1798.59	1552.39	2191.72	1591.43	2014.21	1652.08
ENSMUSG00000002324.8	Rec8	1035.26	750.428	780.345	538.617	507.1	390.157
ENSMUSG00000002325.15	Irf9	301.621	264.818	306.381	285.516	212.501	386.469
ENSMUSG00000002326.6	Gmpr2	272.75	251.047	301.609	340.387	429.071	451.638
ENSMUSG00000002329.7	Mdp1	577.341	510.835	699.031	676.172	788.652	698.512
ENSMUSG00000002332.16	Dhrs1	469.796	486.558	461.634	574.288	683.568	536.37
ENSMUSG00000002342.17	Tmem161a	784.407	796.363	842.401	849.47	818.627	577.733
ENSMUSG00000002343.11	Armc6	185.795	159.429	178.723	312.782	315.098	256.531
ENSMUSG00000002345.18	Borcs8	246.331	254.438	266.258	317.304	399.635	358.92
ENSMUSG00000002346.16	Slc25a42	468.574	596.933	538.728	371.751	320.773	225.207
ENSMUSG00000002365.10	Snx9	684.729	767.257	680.943	766.675	807.053	892.102
ENSMUSG00000002372.9	Ranbp3	1328.02	1487.58	1726.43	1392.45	1645.19	1440.86
ENSMUSG00000002379.7	Ndufa11	993.471	753.435	1040.24	1550.65	1999.96	1950.9
ENSMUSG00000002393.14	Nr2f6	398.559	386.713	506.872	450.757	582.064	577.32
ENSMUSG00000002395.14	Use1	917.959	1017.96	1180.82	1155.17	1534.43	1349.27
ENSMUSG00000002396.8	Ocel1	152.365	152.518	197.599	224.977	255.084	239.581
ENSMUSG00000002409.18	Dyrk1b	266.523	366.512	337.237	292.123	209.781	161.171
ENSMUSG00000002413.15	Braf	2966.21	2829.39	2001.16	2480.37	1868.14	2015.16
ENSMUSG00000002416.13	Ndufb2	871.327	596.09	861.763	1209.08	1584.38	1440.13
ENSMUSG00000002428.12	Hltf	926.081	947.17	690.041	967.167	740.369	835.551
ENSMUSG00000002455.14	Prpf6	1823.31	1667.87	2225.11	1831.15	2179.6	2241.31
ENSMUSG00000002458.13	Rgs19	74.8697	67.0014	60.0533	72.9952	118.971	111.163
ENSMUSG00000002459.17	Rgs20	6.59884	18.6471	9.06445	10.1629	4.50746	10.5372
ENSMUSG00000002475.16	Abhd3	294.737	246.567	231.137	315.663	374.515	382.479
ENSMUSG00000002477.5	Snrpd1	353.56	320.807	343.168	398.28	576.544	590.149
ENSMUSG00000002486.15	Tchp	320.758	440.404	327.016	328.25	285.446	275.325
ENSMUSG00000002489.16	Tiam1	119.715	189.927	122.163	197.74	110.559	85.6948
ENSMUSG00000002496.10	Tsc2	1042.71	1244.48	1242.65	1590.46	1506.73	1251.05
ENSMUSG00000002504.15	Slc9a3r2	134.99	159.342	155.532	115.004	160.098	126.831
ENSMUSG00000002524.17	Puf60	1948.63	2104.93	2332.35	2197.77	2791.97	2519.68
ENSMUSG00000002546.16	Golga2	2705.82	3069.88	3570.11	2856.23	2838.56	2760.87
ENSMUSG00000002550.16	Uck1	669.733	701.567	773.084	855.344	1116.68	791.513
ENSMUSG00000002565.16	Scin	26.646	34.295	39.0013	27.2328	18.0741	28.2149
ENSMUSG00000002578.18	Ikzf4	143.072	349.531	159.149	127.772	140.07	179.638
ENSMUSG00000002580.7	Mien1	1362.67	1035.83	1318.08	1719.38	2210.22	2009.44
ENSMUSG00000002608.8	Ccdc97	666.885	799.199	817.46	845.39	1187.43	961.273
ENSMUSG00000002617.14	Zfp40	273.527	228.192	118.227	275.074	167.014	140.356
ENSMUSG00000002625.10	Akap8l	1819.89	2585.51	2324.04	2077.19	1193.21	1279.16
ENSMUSG00000002635.11	Pdcd2l	268.164	201.966	279.557	341.52	408.451	460.443
ENSMUSG00000002658.9	Gtf2f1	591.194	683.607	751.803	819.282	1092.29	1171.18
ENSMUSG00000002660.8	Clpp	662.325	598.869	822.749	700.965	979.532	1001.77
ENSMUSG00000002661.14	Alkbh7	215.951	169.249	236.54	313.407	413.188	374.212
ENSMUSG00000002679.14	Med6	327.068	306.071	345.408	407.334	397.472	501.72
ENSMUSG00000002688.8	Prkd1	763.425	650.143	693.271	842.414	655.002	717.118
ENSMUSG00000002718.14	Cse1l	1188.6	1290.66	1290.93	1415.9	1497.06	1977.64
ENSMUSG00000002728.14	Naa20	1460.51	1317.22	1583.71	1440.94	1834.02	1944.01
ENSMUSG00000002731.6	Prkra	335.055	261.386	315.382	473.826	525.14	501.394
ENSMUSG00000002732.14	Fkbp7	34.7239	47.8723	28.8113	21.001	27.3543	27.7797
ENSMUSG00000002733.8	Plekha3	795.56	677.618	784.067	1024.57	978.24	896.386
ENSMUSG00000002741.9	Ykt6	1563.35	1223.5	1636.02	1765.8	2355.37	2092.85
ENSMUSG00000002748.7	Baz1b	2771.29	3089.47	2859.83	2519.02	2325.49	2678.44
ENSMUSG00000002763.16	Pex6	804.047	1041.74	1098.56	1029.97	1408.78	1247.06
ENSMUSG00000002767.13	Mrpl2	489.606	478.822	619.607	677.286	835.275	764.636
ENSMUSG00000002768.8	Mea1	653.189	602.366	787.866	961.454	1486.9	1414.3
ENSMUSG00000002769.9	Gnmt	166.776	89.9467	139.497	91.9481	85.8098	70.8487
ENSMUSG00000002778.14	Kdelr1	2895.07	2623.02	3285.83	2411.83	3373.32	2616.49
ENSMUSG00000002781.19	Tmem143	260.328	221.388	250.995	316.12	366.484	440.157
ENSMUSG00000002797.9	Ggct	211.338	178.978	201.876	213.894	254.671	291.436
ENSMUSG00000002799.6	Jag2	637.735	554.816	518.319	22.8443	13.1328	24.962
ENSMUSG00000002803.14	Btbd6	465.999	346.641	464.176	512.974	497.321	465.527
ENSMUSG00000002804.4	Nudt14	228.302	179.202	233.322	241.538	299.312	303.021
ENSMUSG00000002808.7	Epdr1	139.94	137.117	173.871	358.806	368.473	382.119
ENSMUSG00000002812.4	Flii	1169.8	1398.34	1462.51	1649.85	1627.9	1688.08
ENSMUSG00000002814.15	Top3a	207.237	216.89	185.425	237.168	240.167	225.006
ENSMUSG00000002820.6	Atg4d	731.909	581.404	796.704	739.112	961.719	995.107
ENSMUSG00000002825.8	Qtrt1	305.95	312.524	312.38	285.361	257.066	201.461
ENSMUSG00000002833.11	Hdgfl2	790.933	909.419	1010.81	992.264	1124.16	1006.67
ENSMUSG00000002835.9	Chaf1a	96.0505	102.068	105.567	196.815	156.7	168.422
ENSMUSG00000002844.9	Adprh	1106.7	921.667	1173.61	1169.54	1579.25	1396.67
ENSMUSG00000002845.14	Tmem39a	1339.37	1407.99	1964.22	1078.18	1232.21	1071.73
ENSMUSG00000002846.9	Timmdc1	416.381	347.358	460.223	502.773	617.357	630.588
ENSMUSG00000002870.8	Mcm2	498.903	407.821	409.3	523.862	501.05	503.541
ENSMUSG00000002871.14	Tpra1	526.751	468.556	624.874	518.134	551.092	369.099
ENSMUSG00000002881.14	Nab1	536.539	469.542	407.696	856.251	727.401	909.662
ENSMUSG00000002885.14	Adgre5	44.4338	107.395	57.9216	42.5651	30.1772	39.3187
ENSMUSG00000002897.5	Il17ra	498.735	448.131	524.125	523.93	366.983	381.059
ENSMUSG00000002908.17	Kcnn1	80.4425	103.168	77.5504	55.5748	63.2297	66.592
ENSMUSG00000002910.11	Arrdc2	187.86	223.584	198.592	238.425	245.035	176.416
ENSMUSG00000002930.6	Ppp1r17	45.4504	137.487	79.028	18.7137	3.45361	58.4345
ENSMUSG00000002944.15	Cd36	43.9976	53.4496	30.3213	51.5099	52.3245	18.7381
ENSMUSG00000002948.19	Map2k7	1017.45	1279.58	1359.11	1164.47	1290.6	1109.07
ENSMUSG00000002949.15	Timm44	580.694	620.123	706.826	805.374	679.606	633.46
ENSMUSG00000002957.11	Ap2a2	2188.7	2285.21	2612.64	2196.93	2844.31	2920.06
ENSMUSG00000002963.17	Pnkp	397.519	446.905	477.223	476.113	579.907	480.873
ENSMUSG00000002968.9	Med25	1426.52	1606.46	1941.66	1339.87	1388.94	1143.96
ENSMUSG00000002980.14	Bcam	244.224	381.417	334.687	207.631	368.397	287.721
ENSMUSG00000002981.10	Clptm1	2020.53	1902.43	2232.28	2132.53	3531.29	3231.61
ENSMUSG00000002983.17	Relb	39.9395	73.8429	74.3641	54.9685	60.5061	177.058
ENSMUSG00000002984.17	Tomm40	536.534	556.19	703.809	733.785	1078.19	894.417
ENSMUSG00000002985.16	Apoe	38.7035	84.8762	138.757	51.6318	184.384	55.6771
ENSMUSG00000002996.17	Hbp1	1580.96	2026.84	1734.14	1729.98	1553.32	1229.79
ENSMUSG00000002997.15	Prkar2b	1242.95	1100.27	1161.76	1875.71	1650.9	1876.27
ENSMUSG00000003031.14	Cdkn1b	2064.12	2005.99	1818.32	2221.69	1901.41	1982.55
ENSMUSG00000003032.8	Klf4	260.306	1060.04	307.164	441.161	107.419	499.073
ENSMUSG00000003033.15	Ap1m1	697.474	866.83	856.313	975.677	1191.24	1198.29
ENSMUSG00000003037.16	Rab8a	1521.33	1565.59	1988.82	1580.59	2644.97	2533.61
ENSMUSG00000003038.15	Hmgn2	3637.52	2986.28	3473.22	2896.77	3018.9	3113.81
ENSMUSG00000003039.9	Fam32a	1601.73	1270.9	1648.19	1400.54	1715.56	1611.26
ENSMUSG00000003051.13	Elf3	359.129	515.513	392.317	405.369	411.701	778.273
ENSMUSG00000003062.13	Stard3nl	599.948	474.18	537.262	593.899	603.357	566.476
ENSMUSG00000003068.16	Stk11	1626.83	1972.24	2333.74	1768.19	2184.4	2004.94
ENSMUSG00000003070.6	Efna2	96.4894	94.0398	111.116	33.0131	34.5382	32.205
ENSMUSG00000003072.15	Atp5d	1658.33	1301.98	1698.91	2729.43	3243.55	2896.29
ENSMUSG00000003099.11	Ppp5c	1211.58	1262.65	1604.57	1410.24	1809.68	1694.27
ENSMUSG00000003119.14	Cdk12	612.281	949.575	630.661	665.291	431.13	583.554
ENSMUSG00000003123.15	Lipe	74.5715	144.303	116.353	132.934	209.932	196.132
ENSMUSG00000003131.7	Pafah1b2	2938.9	2664.2	3676.07	2828.64	3496.75	4156.48
ENSMUSG00000003134.10	Tbc1d8	788.325	791.387	759.211	788.337	797.292	614.72
ENSMUSG00000003135.15	Cnot11	643.234	548.388	601.108	677.187	644.073	736.087
ENSMUSG00000003153.10	Slc2a3	22.8497	74.7684	46.0729	30.9159	27.5344	39.3862
ENSMUSG00000003154.15	Foxj2	818.315	804.059	872.187	1168.17	860.104	907.269
ENSMUSG00000003161.15	Sri	1140.43	1054.43	1157.66	1370.61	1572.73	1722.22
ENSMUSG00000003166.20	Dgcr2	1916.85	1871.23	2187.22	1956.59	2097.92	1995.76
ENSMUSG00000003184.15	Irf3	497.714	579.964	695.347	550.341	618.917	380.945
ENSMUSG00000003190.12	Bcl2l12	5.55545	9.86305	6.17987	3.89616	4.30766	7.68475
ENSMUSG00000003198.10	Zfp959	213.818	175.164	151.393	206.218	142.784	152.444
ENSMUSG00000003199.16	Mpnd	460.666	612.832	630.918	636.615	813.709	675.554
ENSMUSG00000003200.10	Sh3gl1	787.493	736.921	971.849	710.948	765.47	783.06
ENSMUSG00000003208.9	Yju2	181.968	227.004	211.873	199.666	285.632	290.178
ENSMUSG00000003226.7	Ranbp2	4891.64	4796.95	3514.83	3924.25	3095.32	3754.09
ENSMUSG00000003228.9	Grk5	1220.96	922.016	1141.71	1121.86	1038.26	1119.65
ENSMUSG00000003233.12	Dvl3	771.838	843.49	867.64	698.915	481.279	465.559
ENSMUSG00000003234.16	Abcf3	1298.98	1460.35	1573.48	1256.88	1935.72	1805.4
ENSMUSG00000003235.13	Eif2b5	859.978	746.995	946.462	1094.37	1661.66	1534.28
ENSMUSG00000003269.17	Cyth2	917.731	953.224	1162.17	1138.77	1551.86	1585.19
ENSMUSG00000003271.17	Sult2b1	112.82	99.1675	88.3907	92.958	97.5445	117.919
ENSMUSG00000003279.17	Dlgap1	364.387	439.458	408.362	427.743	285.289	422.253
ENSMUSG00000003282.9	Plag1	273.204	407.552	187.376	287.535	170.644	246.264
ENSMUSG00000003299.10	Mrpl4	577.696	543.03	649.979	847.863	1007.1	887.652
ENSMUSG00000003308.15	Keap1	1486.31	1439.41	1755.6	1411.82	1550.02	1464.92
ENSMUSG00000003309.14	Ap1m2	940.542	953.597	1027.75	911.905	1073.53	976.583
ENSMUSG00000003316.14	Glg1	4015.68	4136.11	4097.74	4204.58	3818.1	4017.64
ENSMUSG00000003344.14	Btbd2	687.974	650.89	833.325	956.553	996.948	819.664
ENSMUSG00000003345.16	Csnk1g2	1817.79	2061.92	2162.85	1582.31	1989.52	1897.41
ENSMUSG00000003346.14	Abhd17a	545.241	458.551	638.475	737.034	1034.33	891.561
ENSMUSG00000003348.10	Mob3a	234.333	212.542	275.179	285.16	380.189	312.156
ENSMUSG00000003352.14	Cacnb3	1073.88	1235.2	1327.19	946.062	1200.7	1376.64
ENSMUSG00000003354.6	Ccdc65	29.2256	28.4096	35.7338	10.9675	19.8845	10.787
ENSMUSG00000003355.7	Fkbp11	1447.18	764.451	968.496	349.943	437.565	250.749
ENSMUSG00000003360.15	Ddx23	1579.56	1531.24	1717.07	1604.25	1757.77	1770.53
ENSMUSG00000003363.15	Pld3	2447.01	2378.36	2686.09	2697.56	3826.68	3190.64
ENSMUSG00000003378.9	Grik5	607.11	923.97	718.536	508.024	250.309	251.527
ENSMUSG00000003379.7	Cd79a	87.4463	137.104	117.595	95.1193	109.146	150.781
ENSMUSG00000003380.11	Rabac1	3094.37	2892.5	3664.48	3290.76	4576.54	3897.19
ENSMUSG00000003382.18	Etv3	646.431	643.076	621.246	602.093	456.333	516.685
ENSMUSG00000003402.14	Prkcsh	3290.79	2616.36	3279.92	3143.8	4629.79	3910.52
ENSMUSG00000003411.10	Rab3b	843.57	1093.44	1069.41	468.691	560.836	555.577
ENSMUSG00000003421.13	Nosip	445.541	553.957	475.686	519.564	570.956	470.834
ENSMUSG00000003423.15	Pih1d1	197.899	165.491	238.449	269.828	300.983	367.618
ENSMUSG00000003429.11	Rps11	3289.35	2928.94	3520.38	4719.99	6212.56	6382.76
ENSMUSG00000003435.9	Supt5	3008.54	3442.74	4008.69	2699.43	3410.54	3273.02
ENSMUSG00000003437.14	Paf1	893.036	988.31	1053.6	1016.65	1368.38	1301.11
ENSMUSG00000003438.17	Timm50	327.614	335.015	399.503	607.864	834.168	769.988
ENSMUSG00000003444.8	Med29	297.168	261.312	315.159	330.469	520.376	500.69
ENSMUSG00000003452.15	Bicd1	1159.17	963.669	849.674	926.528	696.65	854.552
ENSMUSG00000003458.12	Ncstn	2360.6	2437.86	2656.61	3036.08	3572.24	3258.43
ENSMUSG00000003464.13	Pex19	1166.61	1095.55	1226.51	1346.24	1583.17	1480.68
ENSMUSG00000003469.9	Phyhip	761.864	688.525	824.33	631.745	816.797	677.5
ENSMUSG00000003476.16	Crhr2	23.99	54.0843	31.5562	13.0122	17.0935	31.4925
ENSMUSG00000003477.5	Inmt	3.2737	3.57532	5.35118	4.80657	6.53287	4.39382
ENSMUSG00000003500.13	Impdh1	1716.73	1940	2318.49	1515.82	1903.56	1488.52
ENSMUSG00000003518.13	Dusp3	1370.24	886.75	1287.05	1205.83	1621.32	1630.94
ENSMUSG00000003527.9	Ess2	363.191	362.55	359.903	352.462	425.281	337.037
ENSMUSG00000003528.15	Slc25a1	1830.65	1642.63	2072.49	1950.02	2295.26	2298.33
ENSMUSG00000003531.15	Dgcr6	443.881	302.422	397.907	566.516	680.214	579.234
ENSMUSG00000003534.17	Ddr1	3848.83	4062.02	4332.17	3352.53	3517.14	3493.72
ENSMUSG00000003541.6	Ier3	89.7539	146.74	100.222	18.3696	27.1555	33.8668
ENSMUSG00000003545.3	Fosb	6144.86	36347.8	9958.06	7909.79	2171.89	8464.85
ENSMUSG00000003546.10	Klc4	500.39	480.863	526.316	593.904	641.999	559.909
ENSMUSG00000003549.9	Ercc1	119.323	175.711	133.026	177.423	211.472	190.324
ENSMUSG00000003559.8	As3mt	1339.8	1207.06	1395.53	501.873	495.384	440.273
ENSMUSG00000003575.13	Crtc1	879.414	1263.48	1162.24	920.611	935.692	937.133
ENSMUSG00000003581.14	Rnf215	343.367	314.535	396.733	411.533	448.177	334.827
ENSMUSG00000003585.13	Sec14l2	18.7341	20.0513	12.2046	4.50711	8.74675	4.02843
ENSMUSG00000003604.14	Aven	227.235	178.34	200.832	202.034	254.889	236.417
ENSMUSG00000003623.4	Crot	904.367	687.726	715.203	967.495	900.322	1040.27
ENSMUSG00000003644.17	Rps6ka1	58.2402	60.0863	76.1275	56.6928	47.6175	85.6931
ENSMUSG00000003660.10	Snrnp200	2510.39	3048.73	2997.24	2719.19	2984.22	2732.54
ENSMUSG00000003662.10	Ciao1	713.585	578.609	798.796	700.195	1040.54	856.949
ENSMUSG00000003680.16	Taf6l	195.364	147.347	206.603	156.468	191.838	162.884
ENSMUSG00000003721.14	Insig2	1291.94	1232.47	1406.47	1214.18	1371.32	1345.01
ENSMUSG00000003731.13	Kpna6	1143.11	1160.37	1210.62	1347.55	1352.54	1537.74
ENSMUSG00000003746.16	Man1a	3514.3	2719.57	3271.64	5052.27	4446.87	5157.11
ENSMUSG00000003752.9	Itpkc	183.474	172.272	222.275	217	229.127	178.714
ENSMUSG00000003762.13	Coq8b	573.635	605.027	655.422	492.595	588.391	484.883
ENSMUSG00000003778.14	Brd8	1802.06	1988.14	1632.05	1669.51	1348.67	1370.94
ENSMUSG00000003779.16	Kif20a	104.882	63.7542	39.6217	138.981	115.687	106.739
ENSMUSG00000003808.18	Farsa	586.621	591.667	733.083	734.559	905.57	884.556
ENSMUSG00000003809.14	Gcdh	1004.44	859.81	1072.05	897.183	1151.82	871.681
ENSMUSG00000003810.13	Mast2	1120.35	1219.21	1205.11	1480.68	1409.95	1237.04
ENSMUSG00000003812.13	Dnase2a	182.379	194.755	195.405	198.552	264.69	168.96
ENSMUSG00000003813.15	Rad23a	987.231	1162.49	1273.8	1090.5	1229.61	1278.85
ENSMUSG00000003814.8	Calr	27535.1	30842.7	31128.1	22079.1	32746.2	28907.7
ENSMUSG00000003824.12	Syce2	128.628	91.6224	137.448	163.652	142.63	187.767
ENSMUSG00000003847.16	Nfat5	2535.82	3057.74	1898.11	2562.33	1154.28	1110.39
ENSMUSG00000003848.14	Nob1	520.268	447.451	576.182	596.045	563.087	567.271
ENSMUSG00000003849.8	Nqo1	207.588	131.473	171.721	104.531	118.38	178.241
ENSMUSG00000003863.18	Ppfia3	227.842	310.949	316.008	214.852	203.138	215.109
ENSMUSG00000003865.16	Gys1	259.968	277.718	304.06	115.377	124.796	117.395
ENSMUSG00000003868.14	Ruvbl2	363.395	393.985	530.719	483.839	654.99	641.634
ENSMUSG00000003872.9	Lin7b	37.8256	59.4593	55.6391	33.2392	52.2425	24.4689
ENSMUSG00000003873.11	Bax	964.464	882.57	979.488	997.642	1149.26	1081.47
ENSMUSG00000003923.14	Tfam	647.011	747.791	879.594	883.396	1092.09	1287.29
ENSMUSG00000003929.11	Zfp81	329.062	346.835	155.496	325.758	166.44	276.68
ENSMUSG00000003934.5	Efnb3	312.087	610.663	466.842	257.997	278.834	226.006
ENSMUSG00000003948.17	Mmd	250.562	209.14	271.624	285.652	302.556	259.53
ENSMUSG00000003949.16	Hlf	139.324	136.226	179.962	188.544	145.353	135.01
ENSMUSG00000003955.8	Fam162a	304.757	168.679	236.345	288.359	442.113	498.093
ENSMUSG00000003970.9	Rpl8	7071.62	6433.67	8021.29	8666.94	11836.6	10605.2
ENSMUSG00000003992.15	Ssbp2	392.029	408.188	416.682	540.634	658.125	605.418
ENSMUSG00000004018.9	Fancl	208.501	179.598	196.128	185.734	245.218	234.504
ENSMUSG00000004031.13	Brinp2	57.4396	48.6631	41.3846	73.2436	75.5052	44.4872
ENSMUSG00000004032.10	Gstm5	358.74	317.728	440.267	523.927	848.746	745.66
ENSMUSG00000004035.12	Gstm7	46.2929	49.8523	58.2435	31.7811	27.3842	53.0013
ENSMUSG00000004040.16	Stat3	2091.61	2963.88	2870.39	2115.35	2868.54	6083.09
ENSMUSG00000004043.14	Stat5a	318.006	458.959	464.142	347.565	396.18	397.605
ENSMUSG00000004054.9	Map3k11	561.644	672.968	826.816	751.462	938.789	968.203
ENSMUSG00000004056.15	Akt2	2007.33	2096.53	2469.58	2058.4	2575.59	2861.81
ENSMUSG00000004069.17	Dnaja3	1061.62	1069.58	1314.6	1434.39	1755.67	1865.43
ENSMUSG00000004070.15	Hmox2	1083.25	1009.45	1223.17	1088.41	1533.16	1465.98
ENSMUSG00000004071.13	Cdip1	1287.63	1217.71	1577.36	1405.74	1835.98	1618.68
ENSMUSG00000004085.14	Map3k20	157.008	142.831	147.652	287.398	249.339	287.428
ENSMUSG00000004096.9	Cwc15	1176.9	1004.89	1146.34	1185.3	1466.51	1487.33
ENSMUSG00000004099.16	Dnmt1	592.907	686.079	666.887	735.364	635.156	634.493
ENSMUSG00000004100.12	Ppan	396.552	386.341	442.345	500.137	536.992	580.147
ENSMUSG00000004113.18	Cacna1b	334.003	225.599	158.203	64.7282	27.4516	63.9406
ENSMUSG00000004127.12	Trmt10a	126.049	145.316	134.64	124.201	100.344	203.752
ENSMUSG00000004151.17	Etv1	1109.3	1422.15	984.053	1012.58	994.46	966.216
ENSMUSG00000004187.11	Kifc2	330.135	464	332.475	451.968	154.376	82.4185
ENSMUSG00000004207.14	Psap	28388.7	26469.3	34536.9	30121.7	42734.8	37653.6
ENSMUSG00000004221.16	Ikbkg	914.57	946.659	1010.12	876.28	890.982	948.214
ENSMUSG00000004233.14	Wars2	173.795	142.554	174.975	244.392	232.009	240.979
ENSMUSG00000004263.15	Atn1	1398.81	1913.45	1712.69	1469.32	1200.42	1078.8
ENSMUSG00000004264.17	Phb2	1046.04	963.623	1299.24	1326.19	1788.11	1632.35
ENSMUSG00000004266.15	Ptpn6	710.746	690.471	749.344	538.436	678.296	581.616
ENSMUSG00000004267.16	Eno2	1168.98	1312.19	1396.34	1265.22	1183.86	1302.85
ENSMUSG00000004268.11	Emg1	894.097	816.283	952.092	1073.37	1535.19	1468.46
ENSMUSG00000004270.13	Lpcat3	1361.47	1377.12	1532.41	1191.59	1298.88	1264.3
ENSMUSG00000004285.12	Atp6v1f	2147.54	1728.93	2337.35	2537.63	3256.55	2982.34
ENSMUSG00000004317.14	Clcn5	754.167	689.702	602.865	481.996	474.778	536.044
ENSMUSG00000004319.15	Clcn3	3334.88	3250.42	3187.24	3066.35	2559.36	2669.94
ENSMUSG00000004347.17	Pde1c	348.688	477.768	413	539.268	390.474	641.467
ENSMUSG00000004356.8	Utp20	372.605	344.37	312.171	416.349	589.502	420.21
ENSMUSG00000004360.9	9330159F19Rik	295.684	276.9	187.001	263.951	147.114	173.559
ENSMUSG00000004364.14	Cul3	3091.45	2793	2140.36	2786.94	2102.49	2425.09
ENSMUSG00000004366.4	Sst	68805.9	130680	104550	49461.9	56402.9	44472.5
ENSMUSG00000004383.18	Large1	70.8019	70.021	70.0055	85.7344	79.0397	99.2801
ENSMUSG00000004393.10	Ddx56	598.963	668.614	735.5	826.406	885.179	899.636
ENSMUSG00000004394.12	Tmed4	4797.47	4536.27	5699.46	4915.32	6523.63	5437.56
ENSMUSG00000004415.15	Col26a1	8.20334	26.2643	5.6607	11.4253	3.98406	3.59173
ENSMUSG00000004446.12	Bid	97.6028	72.6658	107.68	70.5366	85.8655	107.891
ENSMUSG00000004451.14	Ralb	448.258	408.28	488.126	356.059	505.248	534.043
ENSMUSG00000004455.16	Ppp1cc	2188.84	1592.39	2091.18	1856.19	2245.92	2023.94
ENSMUSG00000004460.17	Dnajb11	2787.15	2876.84	3419.25	1708.14	3192.95	2906.62
ENSMUSG00000004462.7	Tbccd1	473.456	493.444	562.988	585.669	649.673	646.704
ENSMUSG00000004473.10	Clec11a	71.8514	65.5308	63.5808	36.8798	33.5796	24.6061
ENSMUSG00000004500.9	Zfp324	410.604	532.957	548.702	383.085	443.632	467.475
ENSMUSG00000004508.6	Gab2	402.267	435.56	376.567	436.641	427.308	435.028
ENSMUSG00000004530.12	Coro1c	1057.42	1038.97	1352.11	887.107	1014.81	948.512
ENSMUSG00000004535.12	Tax1bp1	4424.55	4036.21	3276.61	3941.54	3093.56	3536.18
ENSMUSG00000004561.14	Mettl17	252.186	352.599	240.404	282.414	282.351	202.047
ENSMUSG00000004562.16	Arhgef40	120.097	135.464	69.3935	110.61	61.8057	40.3719
ENSMUSG00000004565.15	Pnpla6	495.083	703.316	573.025	506.811	503.469	402.834
ENSMUSG00000004567.16	Mcoln1	661.521	781.149	713.056	880.33	855.947	828.507
ENSMUSG00000004568.13	Arhgef18	752.14	696.885	765.563	712.301	872.635	750.021
ENSMUSG00000004591.16	Pkn2	1679.5	1500.68	1397.03	1418.98	1084.38	1290.65
ENSMUSG00000004610.4	Etfb	1623.3	1371.78	1789.38	1440.77	1935.61	1684.4
ENSMUSG00000004626.14	Stxbp2	1420.98	1548	1603.49	1616.65	1364.53	1380.29
ENSMUSG00000004631.15	Sgce	119.794	219.573	147.972	69.2634	90.5584	74.0787
ENSMUSG00000004633.17	Chn2	4.3542	14.0877	8.8834	4.31394	7.77388	7.45776
ENSMUSG00000004637.15	Wwox	320.698	332.567	334.154	415.001	429.588	366.037
ENSMUSG00000004642.13	Slbp	454.909	470.783	424.474	468.302	424.081	389.046
ENSMUSG00000004661.15	Arid3b	276.948	219.922	248.45	183.017	164.237	125.556
ENSMUSG00000004667.18	Polr2e	779.325	735.365	854.925	981.294	1137.44	1088.09
ENSMUSG00000004677.17	Myo9b	589.029	830.47	692.349	761.634	608.452	571.228
ENSMUSG00000004698.11	Hdac9	737.859	424.385	260.315	989.077	455.883	409.445
ENSMUSG00000004748.5	Mtfp1	231.943	263.274	344.7	193.977	294.267	289.138
ENSMUSG00000004768.14	Rab23	499.536	451.006	455.657	589.301	394.097	426.562
ENSMUSG00000004771.12	Rab11a	2284.91	1947.66	2197.38	2699.43	3198.61	3142.63
ENSMUSG00000004788.11	Eif2b2	902.902	932.036	948.564	1130.51	1429.57	1344.45
ENSMUSG00000004789.10	Dlst	2253.54	2049.24	2540.38	2404.59	2858.84	2599.48
ENSMUSG00000004791.7	Pgf	520.937	497.608	555.327	315.414	383.097	229.807
ENSMUSG00000004798.14	Ulk2	924.331	863.403	805.937	1016.88	673.922	726.813
ENSMUSG00000004815.12	Dgkq	423.085	565.996	524.537	535.114	466.601	351.858
ENSMUSG00000004843.7	Chmp2b	843.817	708.753	700.238	953.991	918.813	1033.4
ENSMUSG00000004846.10	Plod3	880.805	782.363	808.745	1214.8	1620.61	1459.94
ENSMUSG00000004849.14	Ap1s1	1449.59	1334.23	1673.1	1784.53	2290.4	1881.58
ENSMUSG00000004864.13	Mapk13	70.0685	105.073	82.5761	37.6355	33.1412	29.8321
ENSMUSG00000004865.16	Srpk1	1175.9	1227.24	1123.07	1171.67	1570.79	1754.05
ENSMUSG00000004880.11	Lbr	587.192	561.479	632.01	575.429	451.735	475.964
ENSMUSG00000004895.9	Prcc	630.492	599.982	823.416	715.129	926.561	938.143
ENSMUSG00000004896.16	Rrnad1	397.266	453.307	520.67	533.984	439.954	400.855
ENSMUSG00000004897.16	Hdgf	2379.07	2522.63	2803.44	2094.13	3196.6	3012.6
ENSMUSG00000004929.12	Thop1	349.421	306.626	351.492	445.079	628.254	652.659
ENSMUSG00000004931.11	Apba3	296.948	271.595	478.74	245.641	439.896	457.402
ENSMUSG00000004933.17	Matk	14.2758	23.0976	34.8646	5.21823	6.23327	2.20897
ENSMUSG00000004934.14	Pias4	386.38	473.256	471.766	431.922	479.289	435.365
ENSMUSG00000004936.8	Map2k1	1251.39	1248.11	1383.23	1637.74	1792.3	1743.96
ENSMUSG00000004937.6	Sgta	1163	1141.96	1344.61	1316.65	1614.11	1483.05
ENSMUSG00000004945.15	Tmem242	1271.57	985.584	1323.66	1353.33	1888.57	1846.03
ENSMUSG00000004947.15	Dtx2	365.316	334.135	413.691	320.158	428.175	311.484
ENSMUSG00000004951.10	Hspb1	248.147	825.31	471.616	46.4482	40.0659	78.6554
ENSMUSG00000004952.13	Rasa4	24.9367	56.7554	24.9061	27.8839	27.941	11.781
ENSMUSG00000004961.7	Syt5	1113.94	1023.26	1111.05	457.548	855.453	585.637
ENSMUSG00000004980.16	Hnrnpa2b1	13180.5	13697.9	10698	12265.5	9570.2	10385.2
ENSMUSG00000004994.12	Ccdc130	344.908	272.132	352.101	309.374	390.823	352.194
ENSMUSG00000004996.9	Mri1	187.84	202.262	196.351	204.324	173.185	165.693
ENSMUSG00000005034.15	Prkacb	13176.9	11331.8	10707.9	11611	8515.53	9380.72
ENSMUSG00000005043.13	Sgsh	318.181	326.784	357.117	400.86	489.675	439.102
ENSMUSG00000005045.16	Chd5	506.651	930.932	708.971	381.294	260.73	252.537
ENSMUSG00000005054.7	Cstb	754.724	619.921	756.086	1027.36	1327.55	1302.89
ENSMUSG00000005069.12	Pex5	898.384	762.548	849.307	909.236	929.35	881.735
ENSMUSG00000005078.16	Jkamp	661.588	548.095	679.647	794.001	767.525	760.368
ENSMUSG00000005087.17	Cd44	861.521	917.404	878.896	422.108	392.142	470.575
ENSMUSG00000005102.13	Eif2ak4	380.561	426.135	333.897	497.043	393.655	452.103
ENSMUSG00000005103.12	Wdr1	1677.51	1876.26	2052.39	2077.72	2675.7	2732.4
ENSMUSG00000005107.13	Slc2a9	111.098	113.211	110.736	88.1787	43.4439	53.4216
ENSMUSG00000005125.13	Ndrg1	3719.57	4016.17	4062.59	4173.79	5236.99	4102.35
ENSMUSG00000005131.4	4930550C14Rik	110.336	67.2481	72.5726	118.671	115.745	180.205
ENSMUSG00000005142.10	Man2b1	1705.22	1378.82	1844.37	1889.08	2158.77	1894.97
ENSMUSG00000005148.8	Klf5	498.663	627.651	411.152	539.447	377.934	491.458
ENSMUSG00000005150.16	Wdr83	255.048	287.442	308.179	389.415	429.795	353.12
ENSMUSG00000005161.15	Prdx2	2409.06	2117.14	2686.85	3242.33	4569.58	4237.55
ENSMUSG00000005198.15	Polr2a	2590.46	3131.97	3213.44	2408.87	1960.67	1768.85
ENSMUSG00000005204.12	Senp3	864.972	991.418	1048.11	1184.65	1300.42	1367.86
ENSMUSG00000005220.10	Corin	39.2455	67.1481	29.0261	17.4138	5.32464	16.0441
ENSMUSG00000005225.15	Plekha8	301.969	280.734	299.154	362.418	393.732	422.546
ENSMUSG00000005232.11	G6pc2	62524.1	32698.7	48027.8	47320.9	36474.3	43077.4
ENSMUSG00000005233.16	Spc25	6673.85	3202.64	4381.17	8338.03	7824.15	10217.5
ENSMUSG00000005237.14	Dnah2	112.265	259.408	98.0868	101.231	60.1778	39.8132
ENSMUSG00000005251.15	Ripk4	899.566	947.078	993.647	762.183	773.068	778.277
ENSMUSG00000005262.13	Ufd1	1346.33	1477.23	1476.28	1326.51	1530.4	1503.14
ENSMUSG00000005267.13	Zfp287	210.172	284.658	226.327	218.687	188.165	183.564
ENSMUSG00000005268.20	Prlr	13179.5	10111.1	11440.1	9518.08	7033.94	8222.54
ENSMUSG00000005299.6	Letm1	1244.15	1060.68	1292.82	1372.54	2028.1	1975.06
ENSMUSG00000005312.15	Ubqln1	2512.74	2357.92	2606.38	2431.91	2862.29	3133.4
ENSMUSG00000005320.9	Fgfr4	20.7641	28.219	33.6722	9.72585	4.09157	6.74443
ENSMUSG00000005354.16	Txn2	1024.78	925.462	1138.39	1411.84	1833.38	1513.63
ENSMUSG00000005362.14	Crbn	999.13	828.942	743.361	884.264	797.448	908.741
ENSMUSG00000005370.4	Msh6	483.718	453.951	495.06	580.874	535.273	595.41
ENSMUSG00000005371.15	Fbxo11	1132.71	1398.76	981.207	1202.96	715.936	695.75
ENSMUSG00000005373.13	Mlxipl	4888.31	6922.86	5001.69	3917.35	2208.94	1852.71
ENSMUSG00000005374.13	Tbl2	1251.4	1012.09	1463.11	1216.93	1202.51	1287
ENSMUSG00000005378.17	Bud23	399.121	370.305	339.553	521.383	620.995	578.181
ENSMUSG00000005397.8	Nid1	25.5465	49.8123	26.0939	19.5471	14.3824	37.479
ENSMUSG00000005410.6	Mcm5	236.388	101.844	144.553	391.806	343.434	238.217
ENSMUSG00000005413.8	Hmox1	123.456	174.742	159.694	109.34	166.72	206.409
ENSMUSG00000005417.17	Mprip	2558.25	3295.67	3109.91	2911.74	3031.37	3142.86
ENSMUSG00000005442.13	Cic	921.56	1357.16	1336.2	948.454	985.609	857.441
ENSMUSG00000005447.12	Pafah1b3	224.338	230.268	287.063	444.817	507.823	486.044
ENSMUSG00000005469.10	Prkaca	1829.87	1891.18	2279.95	1622.49	2249.96	1849.99
ENSMUSG00000005470.8	Asf1b	37.503	30.5366	21.0738	108.85	78.9562	67.9864
ENSMUSG00000005481.18	Ddx39	318.934	240.254	347.619	380.076	419.43	388.858
ENSMUSG00000005483.10	Dnajb1	4001.17	17402	8770.08	4791.94	2811.65	7125.37
ENSMUSG00000005501.14	Usp40	467.717	529.193	400.526	500.947	357.944	372.055
ENSMUSG00000005505.12	Kbtbd4	519.749	465.26	525.533	470.7	515.288	507.129
ENSMUSG00000005506.16	Celf1	2485.19	2675.55	2796.6	2502.92	2501.68	2899.1
ENSMUSG00000005510.9	Ndufs3	1325.4	1175.88	1511.53	1566.71	1922.68	1659.19
ENSMUSG00000005514.14	Por	3088.13	3255.9	3918.29	2299.47	3156.84	2877.49
ENSMUSG00000005533.10	Igf1r	1461.5	1833.73	1592.8	1198.13	1100.16	957.643
ENSMUSG00000005534.10	Insr	1110.94	1103.76	992.065	1053.75	605.575	670.272
ENSMUSG00000005553.14	Atp4a	284.063	148.644	282.052	219.574	309.474	262.957
ENSMUSG00000005566.14	Trim28	1745.28	1813.15	2064.13	1928.62	1983.91	1793.59
ENSMUSG00000005575.16	Ube2m	753.051	736.58	901.478	876.527	1272.87	1019.07
ENSMUSG00000005580.11	Adcy9	836.14	868.807	998.7	891.844	712.43	786.56
ENSMUSG00000005583.16	Mef2c	211.337	392.851	155.241	212.929	223.567	324.631
ENSMUSG00000005609.16	Ctr9	1004.25	1253.21	1087.73	1306.07	1169.96	1389.03
ENSMUSG00000005610.17	Eif4g2	19944.4	18512.6	18431.4	19920.7	20094.1	23182.3
ENSMUSG00000005615.15	Pcyt1a	1343.71	1233.23	1365	1337.43	1512.9	1613.74
ENSMUSG00000005621.11	Zfp592	680.408	1169.61	774.417	602.645	759.288	663.455
ENSMUSG00000005625.15	Psmd4	1356.05	1145.08	1410.69	1323.23	1774.35	1846.02
ENSMUSG00000005640.11	Insrr	8443.33	9477.44	9208.93	8552.41	5349.63	4741.15
ENSMUSG00000005656.9	Snx6	1002.82	906.186	1245.17	1115.35	1131.84	1508.47
ENSMUSG00000005667.8	Mthfd2	1138.6	1357.37	1469.71	1011.27	1319.99	863.012
ENSMUSG00000005672.12	Kit	48.455	72.0645	53.1266	54.8446	46.3378	56.8494
ENSMUSG00000005674.9	Tomm40l	1086.23	756.68	1150.54	1163.38	1640.09	1629.95
ENSMUSG00000005681.12	Apoa2	38.6598	35.1983	46.1305	74.3569	90.9973	55.8674
ENSMUSG00000005682.9	Pan2	722.363	801.287	671.535	887.853	587.515	480.894
ENSMUSG00000005683.8	Cs	1473.5	1380.24	1648.5	1875.11	2463.62	2171.72
ENSMUSG00000005686.17	Ampd3	21.0499	50.5443	30.1906	11.3614	14.8016	15.4028
ENSMUSG00000005687.14	Bcas2	1225.96	1090.16	1338.85	1253.05	1359.14	1450.16
ENSMUSG00000005698.15	Ctcf	1666.64	1959.45	1536.4	1671.35	1413.93	1656.88
ENSMUSG00000005699.16	Pard6a	190.944	213.334	273.899	177.762	237.481	239.404
ENSMUSG00000005718.8	Tfap4	64.746	111.389	85.5284	88.1031	132.81	91.2123
ENSMUSG00000005732.14	Ranbp1	756.307	658.757	897.469	1049.32	1279.76	1394.56
ENSMUSG00000005763.15	Cd247	6.57514	11.7025	5.79926	3.20863	11.2845	10.9186
ENSMUSG00000005774.12	Rfx5	681.742	785.239	765.217	858.343	646.424	717.067
ENSMUSG00000005779.12	Psmb4	2449.91	2311.46	3012.18	3246.16	4553.7	4180.47
ENSMUSG00000005802.12	Slc30a4	1110.66	772.675	709.467	910.322	797.659	934.132
ENSMUSG00000005803.14	Sqor	1127.56	927.848	1154.29	1043.37	1489.14	1427.69
ENSMUSG00000005804.14	Bloc1s6	433.891	360.566	388.034	471.464	548.71	526.07
ENSMUSG00000005813.12	Metap1	1161.97	954.745	1130.67	1129.34	1171.26	1204.36
ENSMUSG00000005823.9	Gpr108	1383.07	1392.02	1620.37	1415.25	2030.22	1805.42
ENSMUSG00000005836.10	Gata6	172.751	332.458	326.567	172.266	187.317	196.215
ENSMUSG00000005846.12	Rsl1d1	1118.41	896.721	954.479	1294.57	1230.62	1494.58
ENSMUSG00000005871.15	Apc	1853.95	1966.37	1140.7	1849.25	1090.64	1243.94
ENSMUSG00000005873.6	Reep5	3088.96	2759.28	3395.92	2564.86	4312	3988.42
ENSMUSG00000005881.13	Ergic3	2007.8	1757.35	2446.32	2828.18	3869.01	3476.8
ENSMUSG00000005882.18	Uqcc1	895.924	858.192	1015.82	1155.75	1618.14	1326.17
ENSMUSG00000005886.14	Ncoa2	1528.37	1998.88	1414.15	1779.24	1112.53	1418.32
ENSMUSG00000005893.14	Nr2c2	1462.69	1511.59	1425.44	1513.34	1214.55	1214.9
ENSMUSG00000005897.14	Nr2c1	364.934	343.433	333.488	380.455	351.838	321.91
ENSMUSG00000005899.14	Smpd4	388.148	427.366	475.622	647.837	422.697	392.571
ENSMUSG00000005907.14	Pex1	499.196	460.843	478.038	493.481	414.825	370.365
ENSMUSG00000005936.19	Kctd20	1488.09	1564.88	1602.11	1449.44	1463.06	1630.38
ENSMUSG00000005949.9	Ctns	579.419	591.136	615.551	648.289	675.321	590.19
ENSMUSG00000005951.13	Shpk	222.431	199.671	270.751	293.705	323.735	230.449
ENSMUSG00000005958.15	Ephb3	3.74812	5.95756	3.17281	2.20435	7.01961	22.1005
ENSMUSG00000005968.14	Tuft1	818.486	847.267	893.581	1034.68	1232.92	996.927
ENSMUSG00000005973.6	Rcn1	452.862	469.623	502.501	499.149	589.645	547.36
ENSMUSG00000005981.11	Trap1	831.311	729.114	1026.69	1206.99	1516.33	1546.25
ENSMUSG00000005982.14	Naa60	1201.96	1119.65	1211.41	1195.69	1266.32	991.531
ENSMUSG00000005983.15	1700037C18Rik	140.98	118.869	135.892	167.481	207.51	187.288
ENSMUSG00000005986.16	Ankrd13d	152.136	211.629	205.489	178.321	129.76	113.217
ENSMUSG00000006005.18	Tpr	2266.39	2406.55	1256.56	1723.14	1184.63	1553.83
ENSMUSG00000006010.14	Odr4	1889.14	1539.23	1193.82	1058.19	881.688	968.93
ENSMUSG00000006019.15	Dhx34	376.205	513.082	542.325	401.199	462.217	424.063
ENSMUSG00000006021.5	Kptn	161.239	183.22	200.217	220.525	175.993	164.603
ENSMUSG00000006024.13	Napa	4605.05	4392.49	5723.03	4770.57	6264.8	5807.38
ENSMUSG00000006050.12	Sra1	1013.71	746.324	976.418	1262.66	1515.98	1273.88
ENSMUSG00000006057.15	Atp5g1	1596.35	1415.76	1971.33	1879.87	2658.09	2249.86
ENSMUSG00000006058.10	Snf8	670.413	649.428	733.335	829.437	1009.91	943.307
ENSMUSG00000006095.12	Tbcb	629.246	676.297	920.201	969.334	1652.35	1596.5
ENSMUSG00000006127.9	Inpp5k	592.892	664.306	578.36	1002.81	719.511	651.415
ENSMUSG00000006134.4	Crkl	873.018	767.39	1013.32	953.921	777.087	804.106
ENSMUSG00000006154.13	Eps8l1	219.714	242.928	152.501	48.8108	158.629	25.8543
ENSMUSG00000006169.20	Clint1	2344.93	2249.68	2454.82	1976.7	1956.91	2380.78
ENSMUSG00000006179.9	Prss16	13.3528	16.5046	20.1818	27.3895	18.0737	35.7971
ENSMUSG00000006191.17	Cdkal1	326.356	230.13	302.983	278.558	273.754	277.898
ENSMUSG00000006215.12	Zbtb17	341.789	332.083	438.117	354.143	477.726	511.247
ENSMUSG00000006241.16	Ccdc159	125.458	168.127	165.292	196.343	93.5667	92.0998
ENSMUSG00000006262.15	Mob1b	1393.84	946.166	715.865	1221.68	753.64	993.004
ENSMUSG00000006273.14	Atp6v1b2	7644.15	7064.7	8704.13	7723.7	10294.7	9714.28
ENSMUSG00000006276.10	Eps15l1	740.661	961.605	924.207	927.519	853.114	811.265
ENSMUSG00000006281.8	Tep1	304.847	425.562	525.797	319.605	464.641	259.976
ENSMUSG00000006288.8	Ttc5	749.828	682.921	719.92	732.833	813.8	715.385
ENSMUSG00000006289.14	Osgep	526.111	469.58	503.633	629.981	656.224	768.493
ENSMUSG00000006299.13	Aamp	2407.03	2439.56	3047.83	2484.5	3653	2845.28
ENSMUSG00000006301.17	Tmbim1	959.152	825.978	899.078	823.323	1021.53	902.458
ENSMUSG00000006304.14	Arpc2	2831.13	2523.36	3006.97	2751.54	3500.31	3115.89
ENSMUSG00000006307.16	Kmt2b	884.926	1142.33	1180.62	965.623	657.115	516.086
ENSMUSG00000006315.9	Tmem147	1667.73	1208.95	1696.04	1745.72	2242.83	1883.09
ENSMUSG00000006333.14	Rps9	5683.12	5352.03	6634.67	6249.25	8968.27	8476.21
ENSMUSG00000006335.16	Tfpt	164.753	165.903	210.843	247.253	356.652	340.529
ENSMUSG00000006342.15	Susd2	29.0301	25.1476	30.6804	13.8216	10.181	11.6887
ENSMUSG00000006356.10	Crip2	28.6076	83.0337	27.1356	22.8006	19.0311	25.2427
ENSMUSG00000006360.11	Crip1	237.713	232.045	263.316	39.2163	37.0749	17.0715
ENSMUSG00000006362.16	Cbfa2t3	1217.07	1348.64	1441.06	1017.42	1033.44	1210.75
ENSMUSG00000006373.10	Pgrmc1	4085.45	3693.75	3946.04	3546.38	3422.58	3616.58
ENSMUSG00000006378.15	Gcat	577.946	334.959	489.242	910.709	1104.67	1034.78
ENSMUSG00000006390.15	Elovl1	332.355	299.134	388.353	382.882	478.932	489.336
ENSMUSG00000006392.16	Med8	392.233	317.423	447.534	568.497	544.403	634.709
ENSMUSG00000006395.16	Hyi	195.095	183.051	220.241	228.051	195.843	106.268
ENSMUSG00000006398.15	Cdc20	74.4594	44.7168	44.0183	61.7754	41.1343	48.5828
ENSMUSG00000006411.12	Nectin4	53.8914	62.8007	74.5404	19.5718	7.21761	17.1807
ENSMUSG00000006412.10	Pfdn2	919.776	1008.97	1195.77	1115.98	1266.21	1424.4
ENSMUSG00000006418.17	Rnf114	1478.23	1172	1603.99	1931.87	2009.47	2031.18
ENSMUSG00000006423.15	C330007P06Rik	1138.27	1070.67	1054.76	1058.21	916.981	1062.27
ENSMUSG00000006435.16	Neurl1a	449.133	495.19	468.192	506.757	506.039	666.137
ENSMUSG00000006442.10	Srm	580.881	491.873	683.484	572.682	759.475	758.996
ENSMUSG00000006456.10	Rbm14	600.717	587.51	712.805	845.112	826.379	743.93
ENSMUSG00000006457.4	Actn3	11.1997	7.41132	20.0737	19.3731	28.553	98.048
ENSMUSG00000006463.13	Zdhhc24	593.534	511.383	581.467	715.573	605.008	493.831
ENSMUSG00000006464.9	Bbs1	482.612	463.962	503.701	615.488	507.225	553.256
ENSMUSG00000006471.18	Ndor1	484.61	602.959	562.603	640.847	494.9	395.548
ENSMUSG00000006476.19	Nsmf	625.922	569	766.853	1054.63	1163.41	892.126
ENSMUSG00000006494.11	Pdk1	911.43	779.555	709.241	1035.18	976.58	802.739
ENSMUSG00000006498.16	Ptbp1	3996.21	4697.87	4563.61	4247.41	4322.85	4626.18
ENSMUSG00000006517.5	Mvd	131.941	93.5685	135.674	202.72	231.385	243.919
ENSMUSG00000006526.13	Stimate	117.822	70.565	98.1143	140.633	187.23	173.225
ENSMUSG00000006527.16	Sfmbt1	1346.75	1173.04	1335.47	1070.15	1084.61	1012.31
ENSMUSG00000006546.3	Cryba2	320.37	332.965	307.915	170.609	210.356	130.268
ENSMUSG00000006567.11	Atp7b	29.9037	28.3115	33.4069	33.2957	32.3236	26.5945
ENSMUSG00000006575.14	Rundc3a	3169.97	3257.27	3761.14	3128.77	4041.37	3301.75
ENSMUSG00000006576.16	Slc4a3	840.594	1101.21	1072.01	1130.54	1055.69	852.563
ENSMUSG00000006585.3	Cdt1	51.4601	33.2172	29.5221	67.401	70.1513	42.7448
ENSMUSG00000006586.15	Runx1t1	729.472	802.614	654.535	609.606	475.55	529.914
ENSMUSG00000006589.8	Aprt	355.568	252.19	328.43	458.013	555.153	507.634
ENSMUSG00000006599.13	Gtf2h1	766.487	703.378	691.089	814.819	740.409	759.09
ENSMUSG00000006611.15	Hfe	314.193	403.996	449.365	434.569	519.053	397.455
ENSMUSG00000006638.15	Abhd1	12.0893	12.0299	15.6336	20.4594	24.1521	13.9084
ENSMUSG00000006641.12	Slc5a6	409.419	428.451	474.43	491.74	586.828	553.839
ENSMUSG00000006649.17	Nphs1	27.1647	50.2303	29.0845	23.2356	10.1678	18.7787
ENSMUSG00000006651.8	Aplp1	13009.8	13610.8	15719.6	14808.8	19564.9	16568.4
ENSMUSG00000006673.14	Qrich1	1521.12	1765.14	1787.24	1439.83	1466.37	1668.22
ENSMUSG00000006675.10	P4htm	622.946	631.731	719.34	483.133	584.518	625.527
ENSMUSG00000006676.16	Usp19	2354.08	3043.47	2809.81	2599.02	2549.15	2450.84
ENSMUSG00000006678.6	Pola1	183.003	176.631	119.002	239.789	198.501	275.086
ENSMUSG00000006699.17	Cdc42	5128.59	3947.85	4658.56	5271.09	5727.18	5805.13
ENSMUSG00000006705.13	Pknox1	544.228	599.808	634.476	476.002	779.447	715.768
ENSMUSG00000006711.15	D130043K22Rik	188.013	230.437	165.118	129.525	75.2493	64.4915
ENSMUSG00000006715.11	Gmnn	89.6563	84.4367	99.9964	142.956	175.667	182.696
ENSMUSG00000006717.7	Acot13	700.502	452.599	728.594	753.317	1078.37	1121.97
ENSMUSG00000006720.16	Zfp184	109.553	90.8067	88.4811	144.358	140.059	173.274
ENSMUSG00000006724.12	Cyp27b1	11.4595	13.4063	11.3326	11.9957	9.01919	3.02076
ENSMUSG00000006728.12	Cdk4	1859.22	2017.16	2316.41	1746.81	1941.56	2096.58
ENSMUSG00000006732.14	Mettl1	834.131	1001.45	1220.09	821.579	1249.61	1076.65
ENSMUSG00000006736.9	Tspan31	1546.58	1381.35	1782.97	1853.14	2788.56	2335.74
ENSMUSG00000006740.14	Kif5b	9089.83	8417.32	6496.01	8767.59	5643.73	6977.45
ENSMUSG00000006763.14	Saal1	101.218	129.973	132.448	174.498	262.97	216.184
ENSMUSG00000006764.8	Tph2	24.7009	34.7175	49.5451	38.4643	55.3274	132.534
ENSMUSG00000006782.16	Cnp	186.265	182.677	205.569	182.306	186.794	227.025
ENSMUSG00000006784.14	Ttc25	60.7089	73.404	66.2002	86.5389	60.1779	74.3635
ENSMUSG00000006800.14	Sulf2	94.1959	160.929	101.828	29.8569	53.4215	67.6364
ENSMUSG00000006818.5	Sod2	1354.86	1387.22	1533.54	1661.28	2237.86	1988.88
ENSMUSG00000006850.8	Tmco6	301.902	286.069	341.927	292.911	276.102	209.334
ENSMUSG00000006906.10	Stambp	529.532	464.714	503.356	581.183	571.269	567.325
ENSMUSG00000006920.14	Ezh1	1057.32	1307.26	1160.09	1098.45	932.501	938.998
ENSMUSG00000006930.15	Hap1	7121.52	7911.62	7456.58	7346.6	10115.4	7799.81
ENSMUSG00000006931.15	P3h4	568.64	542.044	590.5	523.065	540.209	409.429
ENSMUSG00000006932.17	Ctnnb1	8218.08	8648.28	9793.22	7629.96	9246.1	9970.1
ENSMUSG00000006941.5	Eif1b	1115.23	868.199	1222.51	1199.75	1546.09	1515.89
ENSMUSG00000006958.14	Chrd	230.922	222.771	232.812	274.638	246.255	195.115
ENSMUSG00000006998.16	Psmd2	3961.27	4476.97	4875.11	4477.81	5877.34	5785.09
ENSMUSG00000007021.5	Syngr3	77.1767	68.0466	70.7706	17.5721	12.8918	7.55378
ENSMUSG00000007029.16	Vars	976.15	1130.44	1610.56	1494.09	1943.78	1660.68
ENSMUSG00000007034.15	Slc44a4	13.8163	36.2299	22.5932	2.27923	3.75013	7.59298
ENSMUSG00000007035.15	Msh5	89.0129	123.692	132.111	183.707	69.0299	50.9133
ENSMUSG00000007036.15	Abhd16a	1698.3	1520.89	1789.9	1441.79	1578.71	1297.95
ENSMUSG00000007038.5	Neu1	2110.74	1589.67	2016.12	2285.95	2783.45	2729.1
ENSMUSG00000007039.12	Ddah2	31.1841	38.7448	36.9659	14.6572	8.19444	8.88893
ENSMUSG00000007041.9	Clic1	1426.51	1071.36	1443.15	1486.33	1898.6	1718.47
ENSMUSG00000007050.17	Lsm2	106.574	105.74	101.191	147.534	187.953	203.368
ENSMUSG00000007080.14	Pole	47.0261	17.3905	14.3413	77.6618	58.5557	34.4068
ENSMUSG00000007207.10	Stx1a	169.066	245.79	258.217	125.378	105.252	135.799
ENSMUSG00000007216.6	Zfp775	157.015	183.143	173.964	161.369	174.741	189.162
ENSMUSG00000007338.10	Mrpl49	507.666	399.048	514.269	707.23	956.196	675.792
ENSMUSG00000007379.15	Dennd2c	5.58351	5.20515	3.21579	2.49698	3.91714	2.46791
ENSMUSG00000007411.16	Mark3	1202.34	1184.49	1353.21	1410.42	1429.85	1714.3
ENSMUSG00000007415.15	Gatad1	1005.68	982.74	1107.35	1371.5	1701.8	1681.83
ENSMUSG00000007440.10	Pcdha11	305.138	276.162	259.892	283.797	204.47	175.79
ENSMUSG00000007458.14	M6pr	3729.8	3676.36	4346.04	3712.4	5017.78	4878.97
ENSMUSG00000007476.18	Lrrc8a	277.044	259.195	309.074	294.133	295.638	292.171
ENSMUSG00000007480.4	Mc5r	168.955	28.3362	25.9026	236.194	169.507	72.7911
ENSMUSG00000007564.15	Ppp2r1a	2627.31	2823.97	3013.32	2944.15	3865.49	3438.78
ENSMUSG00000007570.16	Fance	280.236	280.819	353.008	306.427	282.268	273.016
ENSMUSG00000007589.9	Tinf2	307.785	275.587	311.2	442.821	417.627	384.232
ENSMUSG00000007594.10	Hapln4	2855.74	2136.54	2791.97	1158.96	1112.87	645.259
ENSMUSG00000007603.9	Dus3l	605.553	731.688	718.655	650.233	563.666	508.166
ENSMUSG00000007610.15	Gtpbp3	300.628	311.621	337.406	397.098	432.911	330.441
ENSMUSG00000007613.15	Tgfbr1	1471.78	1321.67	1091.83	1221.76	802.5	1005.67
ENSMUSG00000007617.18	Homer1	186.662	173.108	176.604	366.232	239.923	382.928
ENSMUSG00000007646.13	Rad51c	74.504	79.7713	95.9224	90.8532	171.464	203.842
ENSMUSG00000007656.13	Arpp19	907.642	1093.81	1188.45	1231.23	1627.97	1743.54
ENSMUSG00000007659.18	Bcl2l1	1003.54	1073.95	1053.21	1327.87	1575.19	1540.97
ENSMUSG00000007670.10	Khsrp	1146.82	1242.16	1212.12	1070.48	981.126	1053.94
ENSMUSG00000007721.6	Ccdc124	655.415	645.59	776.782	1052.97	1577.37	1408.71
ENSMUSG00000007739.10	Cct4	1864.1	1819.72	2054.45	2447.25	3069.21	3656.56
ENSMUSG00000007777.9	0610009B22Rik	605.842	499.292	720.487	670.224	844.288	851.008
ENSMUSG00000007783.10	Cpt1c	246.157	369.333	246.188	133.734	121.925	90.067
ENSMUSG00000007812.16	Zfp655	614.96	578.119	550.06	640.322	446.502	442.37
ENSMUSG00000007815.13	Rhoa	5326.96	4603	5752.91	5405.02	6999.91	6194.04
ENSMUSG00000007817.15	Zmiz1	1264.5	1967.66	1430.82	837.497	495.724	693.832
ENSMUSG00000007827.10	Ankrd26	302.184	284.969	192.643	388.054	248.809	203.504
ENSMUSG00000007833.15	Aldh16a1	211.743	216.181	171.272	218.092	252.264	303.751
ENSMUSG00000007836.6	Hnrnpa0	1237.41	1203.5	1298.89	1098.36	774.318	808.743
ENSMUSG00000007837.11	Prrg2	617.144	514.926	729.113	393.645	497.179	355.155
ENSMUSG00000007850.16	Hnrnph1	6773.7	7482.05	5664.12	6548.03	4174.26	4736.55
ENSMUSG00000007867.9	Ift43	76.3529	62.7816	69.8297	67.0073	104.299	98.3609
ENSMUSG00000007872.3	Id3	4.72019	33.718	30.6588	7.14187	14.1797	21.2277
ENSMUSG00000007880.16	Arid1a	1598.92	2613.55	2080.86	1668.64	1040.79	1198.65
ENSMUSG00000007888.15	Crlf1	35.2053	28.2579	34.9405	39.3513	64.2385	49.0212
ENSMUSG00000007891.16	Ctsd	6968.18	5818.43	7710.52	6716.17	9135.31	8726.97
ENSMUSG00000007892.8	Rplp1	7500	5401.03	7107.55	8870.8	9738.24	9494.79
ENSMUSG00000007908.14	Hmgcll1	499.277	442.417	395.281	482.404	432.759	326.945
ENSMUSG00000007950.9	Abhd8	855.429	848.098	960.223	817.68	1207.66	976.25
ENSMUSG00000007987.12	Ift22	455.791	509.378	669.077	561.431	891.795	982.106
ENSMUSG00000007989.7	Fzd3	1573.16	1125.34	1051.51	1429.53	1133.8	1215
ENSMUSG00000008035.12	Mid1ip1	1455.46	1741.23	1769.17	1562.84	1854	2101.41
ENSMUSG00000008036.11	Ap2s1	845.292	680.28	846.075	1146.76	1429.22	1259.32
ENSMUSG00000008136.14	Fhl2	24.5009	27.2359	23.1301	18.4062	17.851	29.7675
ENSMUSG00000008140.18	Emc10	1889.51	1696.62	2105.76	2222.67	2794.11	2266.72
ENSMUSG00000008153.12	Clstn3	608.921	769.465	791.056	367.611	541.087	381.331
ENSMUSG00000008167.14	Fbxw9	288.755	367.274	400.767	374.28	323.508	273.005
ENSMUSG00000008200.15	Fnbp4	1201.16	1380.42	936.906	1091.12	683.816	640.504
ENSMUSG00000008206.16	Cers4	472.085	571.524	451.701	307.744	181.292	214.803
ENSMUSG00000008226.14	Scrn3	1026.55	834.738	976.278	993.322	823.727	876.705
ENSMUSG00000008301.11	Phax	670.903	633.989	655.805	816.049	782.899	944.353
ENSMUSG00000008305.18	Tle1	416.438	416.724	444.535	555.145	572.694	697.703
ENSMUSG00000008307.11	1700109H08Rik	20.674	24.0175	10.8463	19.2349	8.53207	16.4385
ENSMUSG00000008318.10	Relt	734.276	934.701	1015.95	673.458	827.763	705.031
ENSMUSG00000008333.12	Snrpb2	418.689	424.965	458.403	476.8	443.979	578.734
ENSMUSG00000008348.9	Ubc	5995.1	13567.5	8238.17	8099.16	7932.92	12417.5
ENSMUSG00000008373.16	Prpf31	337.604	405.275	466.996	553.556	825.066	830.511
ENSMUSG00000008384.8	Sertad1	138.924	142.445	106.63	122.665	119.827	143.789
ENSMUSG00000008393.9	Carhsp1	875.84	856.479	984.308	601.152	749.041	594.787
ENSMUSG00000008398.15	Elk3	1282.7	913.944	955.735	1807.53	1571.54	1347.13
ENSMUSG00000008429.8	Herpud2	1114.51	980.682	1223.03	1048.72	838.037	884.23
ENSMUSG00000008435.15	Rdh13	302.116	271.608	309.181	381.659	378.984	312.366
ENSMUSG00000008450.8	Nutf2	322.597	336.273	391.442	459.086	619.437	687.396
ENSMUSG00000008461.6	Fut1	21.5433	57.1923	69.6303	6.84518	7.94336	2.90982
ENSMUSG00000008475.13	Arpc5	3983.75	3341.47	3962.59	3678.04	3886.17	3983.16
ENSMUSG00000008489.18	Elavl2	27.1341	31.5291	19.8118	14.985	19.5154	16.7153
ENSMUSG00000008575.17	Nfib	4.24308	15.4933	8.29261	8.165	8.66052	13.3781
ENSMUSG00000008601.12	Rab25	756.68	715.459	883.194	452.41	557.916	495.121
ENSMUSG00000008604.11	Ubqln4	665.505	706.933	830.602	1030.06	1016.05	986.858
ENSMUSG00000008668.15	Rps18	4874.14	4211.38	5637.74	6223.67	8262.27	7850.9
ENSMUSG00000008682.13	Rpl10	11756	10659.3	13554.2	14294.7	17877.4	16737.2
ENSMUSG00000008683.16	Rps15a	2569.06	1689.13	2478.04	3086.96	3426.15	3186.18
ENSMUSG00000008690.15	Ncaph2	1099.53	987.383	1130.97	1454.65	1805.67	1696.16
ENSMUSG00000008730.17	Hipk1	1711.94	2085.1	1796.47	1664.78	1480.92	1809.84
ENSMUSG00000008734.9	Gprc5b	197.375	257.521	237.794	81.1594	84.5526	53.9264
ENSMUSG00000008763.16	Man1a2	1692.45	1370.37	1575.55	1547.92	1290.05	1862.47
ENSMUSG00000008822.15	Acyp1	316.986	282.863	333.051	436.38	456.831	511.125
ENSMUSG00000008855.17	Hdac5	2495.17	2330.97	2420.71	3744.08	3234.6	2850.97
ENSMUSG00000008859.8	Rala	845.27	693.81	751.529	1039.59	1157.75	1441.19
ENSMUSG00000008892.12	Vdac3	1294.88	1152.25	1464.07	1302.85	1918.81	1946.68
ENSMUSG00000008958.14	Vps72	584.296	620.11	657.551	620.976	793.004	798.193
ENSMUSG00000008976.16	Gabpa	720.653	826.352	591.508	949.318	820.681	1018.1
ENSMUSG00000008999.7	Bmp7	14.7174	20.5823	12.27	9.00318	6.08509	11.0924
ENSMUSG00000009013.5	Dynll1	734.541	671.408	818.109	1047.9	2131.79	1916.8
ENSMUSG00000009030.14	Pdcl	1055.97	1065.16	1111.1	794.357	855.529	984.642
ENSMUSG00000009035.15	Tmem184b	1736.56	1794.73	1877.61	1543.87	1314.19	1116.04
ENSMUSG00000009073.16	Nf2	2904.95	3167.37	3354.67	3552.19	4105.76	3675.17
ENSMUSG00000009075.2	Cabp7	1969.56	2283.52	2514.46	1780.97	1838.47	2170.87
ENSMUSG00000009076.10	Zmat5	171.97	187.122	180.204	222.18	265.377	226.223
ENSMUSG00000009079.16	Ewsr1	4408.27	4802.51	4530.13	4505.28	3880.34	3370.83
ENSMUSG00000009090.17	Ap1b1	2867.96	3659.99	4018.74	2924.74	3716.59	3477.61
ENSMUSG00000009092.5	Derl3	470.27	349.123	352.034	81.6225	106.565	69.0403
ENSMUSG00000009097.10	Tbx1	49.6923	46.1464	27.7609	24.2627	49.931	11.6355
ENSMUSG00000009108.15	Gnat2	655.68	638.15	789.315	235.981	349.21	253.186
ENSMUSG00000009112.4	Bcl2l13	1274.6	865.986	1272.27	1135.81	1684.65	1619.43
ENSMUSG00000009145.6	Dqx1	23.3378	40.2514	48.0802	29.0651	18.3218	8.91497
ENSMUSG00000009207.15	Lnpk	393.423	363.083	241.221	408.521	301.782	363.777
ENSMUSG00000009210.10	Prr29	5.4639	9.23967	9.67456	44.1236	31.2753	56.814
ENSMUSG00000009246.14	Trpm5	1226.17	1458.2	1855.33	748.862	642.458	582.023
ENSMUSG00000009291.13	Pttg1ip	2567.77	2367.4	2936.83	2580.07	3381.8	2837
ENSMUSG00000009292.18	Trpm2	250.527	250.521	270.47	192.185	91.2026	129.35
ENSMUSG00000009293.17	Ube2g2	1538.46	1317.33	1830.16	1429.07	1957.69	1819.19
ENSMUSG00000009376.15	Met	404.867	473.2	327.704	493.615	305.793	465.263
ENSMUSG00000009378.4	Slc16a12	2634.76	2579.11	2255.21	2342.93	1876.68	2034.39
ENSMUSG00000009394.13	Syn2	743.665	613.907	816.31	1050.99	1141.36	956.026
ENSMUSG00000009406.13	Elk1	252.624	294.085	281.358	298.082	340.49	350.037
ENSMUSG00000009418.16	Nav1	1793.4	2772.04	2126.87	1628.6	1110.32	1078.49
ENSMUSG00000009470.17	Tnpo1	5789.86	5503.82	4837.99	4669.14	3876.51	4071.45
ENSMUSG00000009535.13	Rnmt	702.031	615.222	641.519	839.177	695.944	928.859
ENSMUSG00000009545.14	Kcnq1	20.4964	33.9819	19.6329	22.4471	19.6243	31.4034
ENSMUSG00000009549.14	Srp14	1712.73	1520.82	2077.04	2090.35	2988.09	2491.92
ENSMUSG00000009555.16	Cdk9	851.601	933.65	1074.73	864.886	812.946	731.892
ENSMUSG00000009563.16	Tor2a	671.496	627.883	769.201	581.977	539.848	464.572
ENSMUSG00000009566.12	Fpgs	400.203	362.877	480.207	342.302	397.746	323.07
ENSMUSG00000009569.14	Mrtfb	397.217	571.794	493.793	435.75	481.443	591.107
ENSMUSG00000009575.14	Cbx5	3156.6	2501.56	2423.03	2073.83	1892.84	2165.44
ENSMUSG00000009585.18	Apobec3	171.963	244.317	245.092	181.416	185.754	244.051
ENSMUSG00000009621.18	Vav2	216.278	207.678	190.624	235.475	185.889	171.427
ENSMUSG00000009630.10	Ppp2cb	928.629	809.466	1044.6	852.438	984.3	894.903
ENSMUSG00000009640.11	Dmap1	331.182	377.376	370.181	409.25	518.491	513.715
ENSMUSG00000009647.13	Mcu	227.272	240.965	175.977	328.22	271.09	277.975
ENSMUSG00000009670.11	Tex11	43.6377	2.52894	11.6393	23.3003	9.39227	4.73363
ENSMUSG00000009681.10	Bcr	1597.05	2130.83	2205.26	2108.45	2123.5	1970.91
ENSMUSG00000009731.4	Kcnd1	165.932	177.501	187.777	44.075	20.2694	15.2017
ENSMUSG00000009733.9	Tfcp2	279.889	263.419	379.471	282.885	383.806	312.403
ENSMUSG00000009734.18	Pou6f2	26.4159	37.3118	34.1636	19.1396	12.8975	16.3961
ENSMUSG00000009739.17	Pou6f1	473.846	505.549	445.936	393.747	248.574	266.806
ENSMUSG00000009741.15	Ubp1	1093.49	1091.65	1136.27	1119.48	733.311	731.675
ENSMUSG00000009772.15	Nuak2	507.433	437.698	497.703	430.592	601.364	418.944
ENSMUSG00000009828.15	Ick	144.026	165.349	137.34	151.451	127.202	168.523
ENSMUSG00000009863.14	Sdhb	1298.48	1029.75	1313.64	1895.52	2608.7	2515.56
ENSMUSG00000009894.15	Snap47	1681.06	1620.16	1904.57	1496.66	2173.3	1805.61
ENSMUSG00000009905.5	Kdsr	318.831	360.363	339.688	427.264	462.537	351.472
ENSMUSG00000009907.17	Vps4b	2249.04	2233.71	2241.91	1873.25	1633.04	1950.94
ENSMUSG00000009927.9	Rps25	4613.4	3649.19	4970.21	5381.88	7054.11	6815.12
ENSMUSG00000009995.17	Taz	1223.33	1181.03	1199.65	1027.33	797.368	650.255
ENSMUSG00000010021.13	Kif19a	757.023	689.049	840.2	546.508	494.077	446.277
ENSMUSG00000010025.19	Aldh3a2	1929.83	1604.67	1916.86	2065.11	1961.64	1980.22
ENSMUSG00000010045.2	Tmem115	622.652	575.611	745.815	644.721	911.084	824.588
ENSMUSG00000010047.12	Hyal2	241.9	249.822	345.634	274.961	402.92	319.354
ENSMUSG00000010048.10	Ifrd2	153.421	242.469	233.499	177.515	250.664	247.241
ENSMUSG00000010051.15	Hyal1	51.4887	77.3981	52.5832	20.2772	30.9701	20.6122
ENSMUSG00000010054.4	Tusc2	581.268	486.121	623.627	613.954	891.905	842.703
ENSMUSG00000010057.8	Nprl2	335.416	359.881	396.133	414.36	606.598	508.923
ENSMUSG00000010066.15	Cacna2d2	113.304	257.368	161.096	27.808	33.4353	6.40178
ENSMUSG00000010067.13	Rassf1	343.91	412.78	331.889	333.938	277.461	222.199
ENSMUSG00000010086.17	Rnf112	145.752	192.772	116.971	23.6886	15.6337	21.9463
ENSMUSG00000010095.13	Slc3a2	3391.11	3181.74	4757.15	2550.49	4002.85	2665.14
ENSMUSG00000010097.15	Nxf1	1113.53	1192.38	1126.18	1010.19	1014.21	868.924
ENSMUSG00000010110.17	Stx5a	2189.15	2729.88	3049.13	2329.73	2482.92	2241.62
ENSMUSG00000010154.7	Spire2	270.804	303.008	313.186	298.772	378.197	316.747
ENSMUSG00000010175.13	Prox1	1605.92	2144.17	1444.85	1643.82	1209.63	1424.95
ENSMUSG00000010205.11	Raver1	1253.39	1319.56	1327.35	1182.08	886.243	896.152
ENSMUSG00000010277.7	2610507B11Rik	3066.2	3051.66	3382.87	2805.4	2824.19	2947.63
ENSMUSG00000010290.7	AI597479	676.402	543.452	681.103	678.841	568.97	528.718
ENSMUSG00000010307.7	Tmem86a	310.68	278.229	310.682	255.793	297.076	235.012
ENSMUSG00000010358.13	Ifi35	278.336	410.257	437.168	348.242	502.503	576.573
ENSMUSG00000010362.9	Rdm1	113.069	113.926	122.38	81.5625	91.0626	83.746
ENSMUSG00000010376.15	Nedd8	938.211	959.799	1196.88	1196.36	2216.31	1980.22
ENSMUSG00000010392.8	Gosr1	1252.97	1254.7	1359.13	1361.01	1335.75	1375.22
ENSMUSG00000010406.12	Mrpl52	290.056	237.684	280.01	324.102	396.183	378.208
ENSMUSG00000010453.12	Kansl3	1174.36	1127.94	1235.04	1161.97	1205.71	1042.06
ENSMUSG00000010492.10	Uckl1os	56.6534	51.9949	44.2618	165.891	199.937	100.047
ENSMUSG00000010505.16	Myt1	1264.36	1548.69	1479.99	718.124	683.235	623.844
ENSMUSG00000010517.7	Faf1	1335.01	1343.62	1357.41	1374.73	1706.18	1789.02
ENSMUSG00000010538.14	Tsacc	19.4522	22.4726	28.4164	25.014	30.7536	27.852
ENSMUSG00000010554.14	Mettl16	682.198	673.112	856.63	683.716	793.26	956.161
ENSMUSG00000010592.9	Dazl	21.9357	20.8149	20.8788	13.5372	7.96935	8.87953
ENSMUSG00000010607.8	Pigyl	420.453	347.526	446.842	485.149	667.178	540.931
ENSMUSG00000010608.15	Rbm25	2843.12	3285.49	2580.59	2643.3	2025.37	1804.33
ENSMUSG00000010609.15	Psen2	667.42	633.771	804.622	565.816	939.673	692.304
ENSMUSG00000010663.5	Fads1	1111.08	998.056	1184.91	983.274	1116.49	1070.96
ENSMUSG00000010721.15	Lmbr1	357.124	322.644	323.959	294.246	233.634	231.962
ENSMUSG00000010751.15	Tnfrsf22	192.666	173.947	159.362	454.438	364.399	287.693
ENSMUSG00000010755.17	Cars	849.002	918.842	985.948	914.605	1295.11	951.422
ENSMUSG00000010825.17	Grid2ip	21.6361	23.3268	31.5301	10.2185	3.57387	7.46544
ENSMUSG00000010830.8	Kdelr3	156.372	138.442	159.012	43.7393	51.0251	43.7454
ENSMUSG00000010911.12	Apip	175.944	139.765	165.113	254.892	330.653	337.057
ENSMUSG00000010914.10	Pdhx	263.831	252.866	238.822	341.861	384.199	406.615
ENSMUSG00000010936.11	Vac14	471.667	588.982	538.485	569.628	674.264	720.759
ENSMUSG00000011034.6	Slc5a1	12.8618	28.0243	20.9667	33.5972	47.1567	39.2149
ENSMUSG00000011096.17	Akt1s1	856.21	858.661	1134.33	897.917	1367.16	1128.63
ENSMUSG00000011114.18	Tbrg1	2150.06	1968.13	2137.46	1704.63	2005.26	1849.09
ENSMUSG00000011148.14	Adssl1	120.899	90.2821	138.499	106.106	93.4677	68.3434
ENSMUSG00000011158.8	Brf1	1007.62	1087.59	1020.14	1147.48	799.194	746.579
ENSMUSG00000011171.11	Vipr2	31.332	28.1758	22.0376	57.7355	38.7484	39.9042
ENSMUSG00000011179.8	Odc1	2142.2	3753.48	2062.3	2284.34	2277.48	3961.57
ENSMUSG00000011254.16	Thg1l	156.78	158.108	185.605	180.003	265.005	262.891
ENSMUSG00000011257.19	Pabpc4	1828.19	1972.07	2152.62	1697.35	2015.65	2038.22
ENSMUSG00000011267.8	Zfp296	17.5676	11.8488	21.995	14.5249	16.6503	9.5407
ENSMUSG00000011306.7	Sugp1	1151.08	1155.19	1193.47	906.773	1061.62	978.306
ENSMUSG00000011382.8	Dhdh	688.673	586.057	587.676	212.428	123.763	123.984
ENSMUSG00000011427.16	Zfp790	441.839	384.892	396.784	476.065	345.22	398.299
ENSMUSG00000011463.5	Cpb1	237.958	1124.23	2293.57	616.363	2321.77	1670.53
ENSMUSG00000011658.16	Fuz	649.977	726.506	627.067	490.57	378.332	347.741
ENSMUSG00000011751.16	Sptbn4	2221.4	2726.5	2637.62	1614.14	1350.8	1421.17
ENSMUSG00000011752.7	Pgam1	3740.1	3222.13	4109.6	4473.32	6124.86	5261.09
ENSMUSG00000011831.16	Evi5	792.18	773.266	631.524	923.516	689.097	888.721
ENSMUSG00000011832.15	Evi5l	602.685	629.92	647.93	552.48	613.401	540.66
ENSMUSG00000011837.4	Snapc2	279.565	245.112	301.501	334.602	402.387	371.905
ENSMUSG00000011877.13	Git1	1087.06	1315.91	1383.23	1319.57	1309.53	1196.19
ENSMUSG00000011884.13	Gltp	523.928	461.849	506.45	595.14	734.776	588.075
ENSMUSG00000011958.17	Bnip2	357.794	308.394	196.214	291.716	226.148	245.038
ENSMUSG00000011960.12	Ccnt1	918.407	895.378	1008.95	900.954	541.633	685.739
ENSMUSG00000012017.4	Scarf2	69.221	129.869	168.105	30.6082	25.0117	27.3439
ENSMUSG00000012076.8	Brms1l	434.519	395.511	357.229	494.167	534.367	511.651
ENSMUSG00000012114.17	Med15	774.303	971.403	969.86	752.616	805.287	788.18
ENSMUSG00000012117.13	Dhdds	2417.71	3111.9	3303.12	2060.15	3929	3566.38
ENSMUSG00000012123.17	Crybg2	34.8257	62.8497	56.0412	11.5989	18.3595	15.652
ENSMUSG00000012126.16	Ubxn11	132.366	177.677	127.248	123.592	112.543	170.484
ENSMUSG00000012296.16	Tjap1	318.494	353.44	287.376	395.866	421.555	404.847
ENSMUSG00000012350.15	Ehf	317.941	740.987	449.507	103.863	102.055	249.894
ENSMUSG00000012405.16	Rpl15	4875.52	3974.65	5073.23	6013.71	7516.75	7204.91
ENSMUSG00000012422.14	Tmem167	1434.96	1211.08	1365.62	1219.16	1260.26	1430.88
ENSMUSG00000012429.9	Mplkip	288.875	252.423	319.652	308.679	342.612	380.353
ENSMUSG00000012443.4	Kif11	80.4248	51.2898	38.3216	119.562	49.8099	70.812
ENSMUSG00000012483.4	Rpa3	143.866	125.484	165.946	173.125	262.983	220.476
ENSMUSG00000012519.14	Mlkl	19.9029	27.7253	16.9856	27.9782	25.1206	41.5444
ENSMUSG00000012535.14	Tnpo3	1509.24	1307.54	1389.12	1401.84	1450.79	1361.48
ENSMUSG00000012609.19	Ttll5	364.519	389.66	445.478	316.014	373.121	436.214
ENSMUSG00000012640.16	Zfp715	636.756	607.697	478.204	589.166	379.446	412.606
ENSMUSG00000012848.15	Rps5	3711.47	3499.63	4418.01	4889.09	7254.53	6837.4
ENSMUSG00000013033.16	Adgrl1	1430.63	2186.97	1944.43	1206.45	909.424	756.863
ENSMUSG00000013076.17	Amotl1	1078.68	1414.27	1348.22	840.677	904.528	931.742
ENSMUSG00000013083.8	2200002J24Rik	19.9234	20.0114	29.2154	77.6822	85.5701	62.3051
ENSMUSG00000013089.15	Etv5	1169.62	533.779	626.438	1351.63	1635.26	1240.66
ENSMUSG00000013150.15	Gfod2	485.524	483.333	573.646	424.781	504.114	480.832
ENSMUSG00000013155.10	Enkd1	88.4899	89.0322	108.264	118.57	123.152	117.617
ENSMUSG00000013160.7	Atp6v0d1	2885.24	2642.3	3424.4	3383.23	4846.67	4845.25
ENSMUSG00000013236.17	Ptprs	355.073	478.213	363.572	433.732	188.385	224.259
ENSMUSG00000013275.9	Slc41a1	433.813	457.642	436.169	564.634	564.206	555.691
ENSMUSG00000013367.5	Iglon5	46.8844	63.7182	84.1208	8.49368	5.72136	9.76521
ENSMUSG00000013419.7	Zfp651	518.377	675.64	761.874	364.388	300.582	328.552
ENSMUSG00000013465.19	Nelfb	1285.37	1256.11	1720.31	1283.14	1627.77	1314.2
ENSMUSG00000013495.15	Tmem175	351.588	351.616	346.442	463.636	467.348	311.009
ENSMUSG00000013539.14	Tango2	264.122	282.369	292.12	288.976	316.49	317.937
ENSMUSG00000013593.12	Ndufs2	5647.68	5240.71	5819.63	3584.16	4977.26	4667.65
ENSMUSG00000013622.15	Atraid	1950.65	1735.42	2198.07	1685.19	2118.47	1872.93
ENSMUSG00000013629.16	Cad	1535.11	1762.85	2309.12	1509.39	2052.22	1738.7
ENSMUSG00000013646.17	Sh3bp5l	650.984	644.083	787.528	817.002	913.764	772.304
ENSMUSG00000013662.6	Atad1	2475.77	2075.78	2191.8	2448.96	2074.8	2552.52
ENSMUSG00000013663.7	Pten	3067.44	2585.1	2442.64	3317.64	2178.88	2584.6
ENSMUSG00000013698.12	Pea15a	3172.76	3424.15	3782.79	2979.5	4048.87	4221.63
ENSMUSG00000013701.13	Timm23	1057.15	841.898	1261.05	1100.27	1585.97	1514.97
ENSMUSG00000013736.16	Trnt1	460.181	514.855	453.033	586.161	497.705	619.63
ENSMUSG00000013787.15	Ehmt2	2390.73	3123	3005.57	2431.82	2345.15	2309.98
ENSMUSG00000013822.7	Elof1	1133.52	951.984	1249.31	989.198	1360.52	1235.17
ENSMUSG00000013833.15	Med16	750.888	797.933	847.388	961.415	1084.43	1061.72
ENSMUSG00000013846.10	St3gal1	732.646	772.224	791.444	857.64	814.936	686.51
ENSMUSG00000013858.14	Tmem259	1189.92	1405.86	1593.03	1421.51	1855.01	1322.77
ENSMUSG00000013878.18	Rnf170	757.128	612.186	616.381	682.662	521.858	568.176
ENSMUSG00000013921.15	Clip3	759.827	839.715	954.709	319.992	201.228	264.885
ENSMUSG00000013973.12	Dedd	606.1	563.037	716.468	589.614	604.032	587.752
ENSMUSG00000013997.10	Nit1	749.952	681.685	728.379	895.541	1112.73	1026.33
ENSMUSG00000014039.18	Prdm15	279.552	295.965	296.164	378.088	287.308	285.007
ENSMUSG00000014074.17	Rnf168	739.405	640.497	716.568	910.934	754.176	785.344
ENSMUSG00000014075.15	Tctex1d2	218.306	179.036	178.409	261.287	258.178	267.958
ENSMUSG00000014077.13	Chp1	2253.27	2068.48	2300.96	2166.68	2847.97	2410.33
ENSMUSG00000014164.15	Klhl3	145.142	173.104	105.294	114.45	59.8514	62.7349
ENSMUSG00000014177.10	Tvp23b	3326.93	2942.84	3581.55	2231.75	2503.37	2302.42
ENSMUSG00000014195.15	Dnajc7	1813.46	1884.21	2056.1	1630.23	2016.22	2017.86
ENSMUSG00000014226.10	Cacybp	1418.15	1125.08	1083.79	2004.58	1799.32	2628.79
ENSMUSG00000014232.14	Cluap1	347.328	397.415	411.7	436.893	597.76	571.644
ENSMUSG00000014243.5	Zswim7	165.836	111.879	164.641	146.307	177.157	168.593
ENSMUSG00000014245.8	Pigl	102.086	163.681	99.9286	128.161	105.089	130.466
ENSMUSG00000014294.4	Ndufa2	1156.95	902.532	1250.71	1539.89	1918.51	1712.02
ENSMUSG00000014301.13	Pam16	245.728	235.429	280.761	331.64	408.601	369.214
ENSMUSG00000014303.13	Glis2	363.959	455.444	425.183	444.052	417.184	460.94
ENSMUSG00000014313.15	Cox6c	2261.1	1763.66	2472.05	3184.94	4019.87	4246.14
ENSMUSG00000014329.14	Bicc1	707.433	683.482	610.375	745.968	556.526	681.173
ENSMUSG00000014349.7	Ube2z	1879.89	1765.59	2193.04	1752.44	2142.75	2061.03
ENSMUSG00000014353.15	Tmem87b	957.316	975.258	811.984	1080.13	782.861	830.54
ENSMUSG00000014355.10	Anapc1	1940.41	1940.51	1745.39	1746.95	1553.63	1474.51
ENSMUSG00000014402.15	Tsg101	1249.58	1074.08	1323.76	1570.91	1872.87	1803.76
ENSMUSG00000014418.16	Hps5	510.701	541.838	509.907	591.744	376.095	384.887
ENSMUSG00000014426.9	Map3k4	1287.5	1105.16	768.867	682.651	659.602	993.175
ENSMUSG00000014470.4	Rnf166	399.202	372.701	436.868	517.837	617.312	530.846
ENSMUSG00000014496.8	Ankrd28	785.449	809.217	728.275	856.879	597.334	648.251
ENSMUSG00000014498.9	Ankrd52	594.145	871.596	795.887	672.464	482.554	539.706
ENSMUSG00000014503.15	Pkd2l2	38.3797	26.7949	21.008	18.8866	24.4347	22.8734
ENSMUSG00000014504.16	Srp19	539.486	465.992	606.713	446.898	550.424	633.421
ENSMUSG00000014547.10	Wdfy2	533.956	544.057	560.99	479.399	481.48	555.463
ENSMUSG00000014550.14	Rbsn	1043.02	1109.78	1072.94	1029.27	924.123	1094.11
ENSMUSG00000014551.8	Mrps25	214.096	212.538	252.382	330.575	515.011	517.03
ENSMUSG00000014554.13	Dguok	395.883	405.963	488.312	440.718	538.463	417.083
ENSMUSG00000014592.20	Camta1	276.978	247.994	293.023	191.586	242.856	175.043
ENSMUSG00000014599.10	Csf1	228.296	298.573	326.804	186.629	180.737	294.234
ENSMUSG00000014601.13	Strip1	579.749	600.952	744.862	910.421	984.034	914.647
ENSMUSG00000014602.15	Kif1a	5076.35	5561.23	5768.48	4405.66	3712.51	3784.29
ENSMUSG00000014606.14	Slc25a11	1049.83	1011.83	1156.96	1158.01	1480.27	1169.87
ENSMUSG00000014633.15	Cmc2	105.585	82.7026	130.023	122.055	219.369	196.271
ENSMUSG00000014668.15	Chfr	481.805	454.972	509.25	608.939	475.592	475.963
ENSMUSG00000014748.13	Tex261	1755.79	1733	2295.1	1895.63	2625.05	2075.18
ENSMUSG00000014763.8	Fam120b	1424.63	1429.03	1478.92	1297.52	1385.17	1460.76
ENSMUSG00000014767.17	Tbp	334.874	323.665	303.107	371.486	434.322	387.303
ENSMUSG00000014769.10	Psmb1	1960.13	1681.81	2104.02	2225.22	2939.23	2858.75
ENSMUSG00000014771.13	Pdcd2	323.89	236.73	353.256	366.92	394.357	378.272
ENSMUSG00000014773.13	Dll1	81.6431	151.736	121.283	138.357	72.3478	90.6641
ENSMUSG00000014776.7	Nol3	245.723	238.736	272.97	129.452	115.746	118.596
ENSMUSG00000014778.10	Fhod1	66.7466	76.5074	75.0578	57.9125	27.4345	39.1295
ENSMUSG00000014786.8	Slc9a5	24.7354	22.3806	5.3874	32.5401	6.15879	7.86142
ENSMUSG00000014791.10	Elmo3	904.556	1016.07	997.125	592.272	449.652	385.018
ENSMUSG00000014837.15	4931428F04Rik	169.868	292.451	293.398	258.052	292.617	309.988
ENSMUSG00000014846.12	Tppp3	82.8027	277.426	128.808	83.2006	84.3844	115.399
ENSMUSG00000014850.15	Msh3	246.827	283.938	173.515	289.529	289.256	232.401
ENSMUSG00000014856.12	Tmem208	488.033	392.819	513.923	592.918	782.902	700.794
ENSMUSG00000014859.9	E2f4	560.843	593.6	684.147	577.059	656.335	687.421
ENSMUSG00000014867.9	Surf4	13092.2	11433.8	15013	10278	15457.3	12406.9
ENSMUSG00000014873.15	Surf2	368.629	369.249	350.51	350.196	349.533	420.859
ENSMUSG00000014905.4	Dnajb9	8295.87	9500.19	10128.8	5034.67	7672.27	8059.33
ENSMUSG00000014907.10	Naf1	156.468	142.724	118.669	214.577	138.317	196.336
ENSMUSG00000014932.15	Yes1	534.388	410.655	394.209	429.302	296.59	309.304
ENSMUSG00000014956.15	Ppp1cb	6710.4	5841.43	5720.95	6658.66	6680.72	8545.55
ENSMUSG00000014959.12	Gorasp2	4802.9	4484.01	5352.61	4027.53	5097.17	4399.59
ENSMUSG00000014980.14	Tsen15	232.091	233.234	260.462	370.843	409.465	425.969
ENSMUSG00000015002.18	Efr3a	2152.58	1936.07	1950.36	2280.35	1626.37	1831.15
ENSMUSG00000015013.9	Trappc2l	926.746	714.909	921.099	1234.07	1381.53	1462.23
ENSMUSG00000015016.8	Acsf3	601.201	608.801	667.388	686.438	817.108	784.614
ENSMUSG00000015023.7	Ddx19a	1028.61	873.069	1080.39	1062.68	1234.79	1368.19
ENSMUSG00000015027.11	Galns	731.003	642.4	694.421	1316.31	1477.93	1513.88
ENSMUSG00000015083.11	C8g	62.0296	53.105	76.4506	35.1662	37.4008	32.7847
ENSMUSG00000015085.8	Entpd2	73.7896	56.428	76.94	7.66572	8.13454	10.8664
ENSMUSG00000015087.14	Rabl6	1844.37	1955.19	2368.39	1694.1	2164.43	1784.29
ENSMUSG00000015092.9	Edf1	1472.29	1256.18	1672.16	1767.42	2738.12	2736.17
ENSMUSG00000015094.16	Npdc1	2246.35	1752.85	2076.6	2155.16	2285.7	1840.68
ENSMUSG00000015095.12	Fbxw5	1188.07	1468.09	1592.26	1331.2	1377.29	1104.84
ENSMUSG00000015112.15	Slc25a13	170.605	155.724	152.699	166.332	125.736	135.953
ENSMUSG00000015120.15	Ube2i	1536.65	1456.84	1646.22	1587.73	1710.73	1640.92
ENSMUSG00000015126.9	Tsr3	293.069	306.784	316.998	371.089	398.928	348.294
ENSMUSG00000015127.14	Unkl	96.5355	112.935	107.138	43.691	27.4804	21.2526
ENSMUSG00000015133.17	Lrrk1	47.7666	26.3459	47.9251	44.3705	117.798	60.2041
ENSMUSG00000015134.15	Aldh1a3	716.047	505.332	424.235	451.555	1538.18	947.461
ENSMUSG00000015143.15	Actn1	1565.81	1294.96	1470.45	1406.91	1406.97	1692.59
ENSMUSG00000015149.14	Sirt2	1242.64	1286.11	1498.53	1446.88	2016.5	1688.85
ENSMUSG00000015165.16	Hnrnpl	3917.21	3893.38	4039.01	4083.18	3976.41	3564.73
ENSMUSG00000015176.11	Nolc1	966.846	930.303	1081.7	1051.87	1266.44	1473.81
ENSMUSG00000015189.12	Casd1	900.742	894.177	745.898	600.101	508.37	507.022
ENSMUSG00000015202.13	Cnksr3	233.235	305.03	266.673	260.539	265.03	302.668
ENSMUSG00000015214.14	Mtmr1	529.189	426.659	385.877	670.403	534.714	592.426
ENSMUSG00000015217.11	Hmgb3	173.069	155.159	121.24	62.1939	67.9171	57.9153
ENSMUSG00000015222.18	Map2	6780.65	5467.87	4460.16	5413.94	3622.36	4436.61
ENSMUSG00000015243.4	Abca1	3759.26	3726.61	3058.43	2651.97	1304.95	1332.76
ENSMUSG00000015247.10	Nipsnap3b	462.934	474.803	491.521	524.831	489.582	480.556
ENSMUSG00000015289.4	Lage3	386.742	270.018	351.457	409.466	456.858	412.549
ENSMUSG00000015290.15	Ubl4a	874.71	665.752	893.253	928.934	1042.45	923.308
ENSMUSG00000015291.10	Gdi1	5665.55	5888.44	6235.38	6491.75	6262.72	5586.68
ENSMUSG00000015305.6	Sash1	123.994	187.502	147.927	170.827	110.16	173.71
ENSMUSG00000015312.9	Gadd45b	258.934	478.476	290.065	514.334	498.044	758.95
ENSMUSG00000015335.16	Zdhhc12	175.714	137.696	205.127	214.826	263.516	184.47
ENSMUSG00000015337.5	Endog	185.311	150.944	224.201	169.708	237.467	231.215
ENSMUSG00000015341.17	Golga7	1430.95	1252.22	1493.16	1539.28	1629.34	1759.07
ENSMUSG00000015342.6	Xk	778.719	678.935	684.791	480.12	342.637	264.632
ENSMUSG00000015357.10	Clpx	1367.32	1355.93	1211.45	1433.61	1306.18	2358.09
ENSMUSG00000015363.13	Trabd	3174.95	3769.93	4720.35	1632.74	2219.03	2065.04
ENSMUSG00000015377.10	Dennd6b	239.997	367.095	319.111	437.732	324.846	223.885
ENSMUSG00000015396.4	Cd83	24.0695	52.8624	35.9371	30.2338	32.3308	26.3582
ENSMUSG00000015401.12	Cltrn	14112.8	11406.1	12815.1	7777.11	9231.48	9733.11
ENSMUSG00000015405.15	Ace2	551.077	868.426	684.541	360.413	542.885	464.256
ENSMUSG00000015451.16	C4a	16.6292	8.43423	29.8329	25.4049	12.8527	21.6882
ENSMUSG00000015452.14	Ager	15.3965	17.7378	27.4787	15.4977	11.0311	6.37839
ENSMUSG00000015461.15	Atf6b	1119.26	1538.08	1766.78	1164.35	1649.16	1538.69
ENSMUSG00000015467.14	Egfl8	7.8796	2.99524	4.39716	3.7758	8.01348	3.96756
ENSMUSG00000015468.14	Notch4	55.0358	17.4841	81.8933	53.6067	20.4066	13.7654
ENSMUSG00000015474.16	Ppt2	176.877	141.242	221.194	184.719	223.304	221.087
ENSMUSG00000015476.6	Prrt1	303.533	430.746	332.728	361.799	238.583	228.93
ENSMUSG00000015478.13	Rnf5	1191.64	1335.06	1420.54	1119.55	1469.86	1068.32
ENSMUSG00000015484.3	Fam163a	87.8319	108.518	92.0266	53.5262	48.7422	72.3761
ENSMUSG00000015488.14	Cacfd1	1384.47	1664.5	1824.48	1172.98	1165.14	949.628
ENSMUSG00000015501.10	Hivep2	830.63	693.65	516.717	1053.3	759.868	891.634
ENSMUSG00000015522.18	Arnt	1302.68	1139.77	1086.87	1375.37	1087.79	1164.69
ENSMUSG00000015533.9	Itga2	160.136	182.046	123.341	97.4958	84.8436	153.632
ENSMUSG00000015536.14	Mocs2	984.888	907.001	1010.76	1073.69	1355.74	1347.71
ENSMUSG00000015542.17	Nat9	343.385	448.806	514.542	432.775	643.742	586.386
ENSMUSG00000015568.16	Lpl	3967.28	3918.34	3679.18	2695.4	2301.02	2041.17
ENSMUSG00000015575.15	Atp6v0e	1483.65	1145.6	1653.55	1678.46	2385.66	2346.79
ENSMUSG00000015597.17	Zfp318	642.217	865.539	608.789	833.858	578.726	626.443
ENSMUSG00000015599.9	Ttbk1	26.2035	40.9579	38.2824	3.09329	9.17784	6.04304
ENSMUSG00000015605.6	Srf	410.719	1083.72	563.704	554.869	455.213	622.985
ENSMUSG00000015647.9	Lama5	39.5016	63.0441	40.7809	55.2626	49.0288	22.3671
ENSMUSG00000015652.9	Steap1	49.4057	27.5948	44.5273	86.2799	96.7285	114.34
ENSMUSG00000015653.13	Steap2	1802.67	1436.31	1230.27	1799.95	1314.4	1295.25
ENSMUSG00000015656.17	Hspa8	27170.7	43054.8	38201.3	40082.1	62937.8	89962.8
ENSMUSG00000015659.12	Serac1	172.439	94.7599	73.7381	122.745	71.5486	54.5848
ENSMUSG00000015668.13	Pdzd11	579.568	556.964	805.872	775.364	1061.39	902.127
ENSMUSG00000015671.11	Psma2	1700.65	1410.94	1924.18	1784.71	2558.69	2503.9
ENSMUSG00000015672.4	Mrpl32	285.527	236.458	276.212	387.44	482.979	608.53
ENSMUSG00000015697.14	Setdb1	679.041	732.727	714.936	802.836	739.925	724.067
ENSMUSG00000015702.13	Anxa9	8.11648	20.9737	10.8787	5.13738	7.53202	6.88272
ENSMUSG00000015709.9	Arnt2	375.617	488.626	517.563	435.929	284.654	431.774
ENSMUSG00000015711.8	Prune1	560.965	497.111	614.769	627.904	733.491	694.227
ENSMUSG00000015714.11	Cers2	1706.87	1566.16	1754.67	1804.35	2296.12	2063.59
ENSMUSG00000015733.13	Capza2	2491.01	1924.42	2029.12	2589.61	2415.74	2954.44
ENSMUSG00000015745.9	Plekho1	31.4971	63.2803	39.3434	38.812	53.1557	53.0235
ENSMUSG00000015747.5	Vps45	374.243	252.791	369.087	603.424	432.609	557.127
ENSMUSG00000015748.13	Prpf3	542.08	535.893	514.83	473.437	423.354	466.322
ENSMUSG00000015749.12	Anp32e	2385.25	2264.34	2507.64	2724.08	2532.07	2980.49
ENSMUSG00000015750.15	Aph1a	1941.35	1361.61	1647.93	1646	1856.03	1547.86
ENSMUSG00000015755.16	Tab2	1879.47	2108.85	1520.63	2099.08	1792.89	1861.62
ENSMUSG00000015757.10	Ppil4	794.992	739.774	571.789	831.247	507.28	599.345
ENSMUSG00000015759.11	Cnih1	1071.8	771.243	985.029	1115.02	1558.74	1300.9
ENSMUSG00000015766.14	Eps8	1618.27	1338.33	1212.86	1405.14	1057.06	1609.08
ENSMUSG00000015776.12	Med22	1034.46	942.835	1313.88	1150.03	1532.39	1339.83
ENSMUSG00000015790.16	Surf1	598.063	625.91	729.217	786.859	1153.31	887.474
ENSMUSG00000015804.14	Med28	1265.95	1131.32	1410.48	1527.71	2294.82	2232.83
ENSMUSG00000015806.12	Qdpr	3268.24	2518.29	3705.14	4604.32	5805.19	4840.45
ENSMUSG00000015829.13	Tnr	3536.92	3570.15	3348.14	2385.16	1348.42	1665.99
ENSMUSG00000015837.15	Sqstm1	6810.5	7779.89	8397.4	4819.02	5097.03	5807.46
ENSMUSG00000015839.6	Nfe2l2	724.576	696.891	675.602	743.102	643.171	816.054
ENSMUSG00000015846.15	Rxra	601.812	788.65	750.219	548.526	779.184	829.034
ENSMUSG00000015869.16	Prpsap1	754.207	662.145	693.274	756.408	852.678	790.638
ENSMUSG00000015879.8	Fam184b	20.9651	56.7053	36.3925	46.6877	35.3298	17.0342
ENSMUSG00000015880.13	Ncapg	65.2428	17.2835	10.9086	97.5715	38.7453	68.384
ENSMUSG00000015882.18	Lcorl	1590.2	1208.73	752.806	1535.84	819.743	1068.45
[truncated: 13,447 more rows]

## Sheet: ESM Table 5
ESM Table 5. Log2(fold change) gene expression in Dpy30-KO compared to Dpy30-WT beta cells 45 days after tamoxifen administration.
[truncated: 15,305 more rows]

[truncated: 11 more sheets: ESM Table 6, ESM Table 7, ESM Table 8, ESM Table 9, ESM Table 10, ESM Table 11, ESM Table 12, ESM Table 13, ESM Table 14, ESM Table 15, Sheet1]
